# Supplementary material for: Characterization of Na+ currents regulating intrinsic excitability of optic tectal neurons
Source: Life Sci Alliance. 2023 Nov 2;7(1):e202302232. doi: 10.26508/lsa.202302232 (PMC10622587; doi:10.26508/lsa.202302232)
Supplement: Supplementary file 1 [file LSA-2023-02232_SdataF1.xlsx]

## Sheet: Panel B
Current injected (pA)
0	0	0	0	0	0	0	0	0	0	0	0	0	0	0	0	0	0	0	0	0	0	0	0	0	0	0	0	0	0	0	0	0	0	0	0	0	0	0	0	0	0	0	0	0	0	0	0	0	0
10	1	0	0	1	0	0	1	0	2	0	1	1	0	0	0	0	0	0	0	1	1	1	0	1	1	0	0	0	0	1	1	2	0	1	0	0	0	0	0	0	0	2	0	0	0	0	1	0	0
20	4	4	0	3	0	1	2	0	2	1	2	3	0	0	1	1	1	1	1	1	2	1	1	1	1	1	1	0	1	3	3	2	1	3	0	2	1	0	1	1	1	2	0	0	1	0	1	0	1
30	6	4	1	4	0	2	2	2	2	3	1	5	0	0	1	1	1	1	1	1	2	1	1	1	2	1	1	0	1	3	4	2	2	4	0	0	1	0	1	1	1	2	0	0	1	1	1	1	2
40	7	3	3	4	2	3	3	3	2	3	1	6	0	1	1	1	1	1	1	1	2	1	1	1	2	1	1	1	1	2	5	2	2	6	2	2	4	1	1	1	1	2	0	1	1	1	1	1	3
50	6	3	2	4	3	4	3	5	2	3	1	8	0	1	1	1	1	1	1	1	2	1	1	1	3	1	1	1	2	2	4	2	2	7	3	2	3	1	1	1	1	2	0	1	2	1	1	1	2
60	4	2	5	4	3	5	2	5	2	2	1	5	0	1	1	1	1	1	1	1	1	1	1	1	3	1	1	2	2	2	4	2	2	6	4	2	3	1	1	1	2	2	0	2	1	1	1	1	2
70	3	3	3	3	3	5	2	6	2	2	1	5	1	1	1	1	1	1	1	1	1	1	1	1	3	2	1	2	2	2	3	2	2	4	3	2	2	1	1	1	1	2	0	2	1	1	1	1	2
80	3	2	5	3	3	5	2	5	2	2	1	4	2	1	1	1	1	1	1	1	1	1	1	1	3	1	1	1	2	2	2	2	2	4	3	2	3	1	1	1	2	2	1	2	2	1	1	2	2
90	3	2	6	3	2	5	2	5	2	2	1	4	2	1	1	1	1	1	1	1	1	1	1	1	1	1	1	2	1	2	2	2	2	4	2	2	4	1	1	1	1	1	1	2	1	0	1	2	2
100	2	2	5	3	2	4	1	4	1	2	1	4	1	1	1	1	1	1	1	1	1	1	1	1	3	1	1	2	1	2	1	2	2	2	2	2	3	1	1	1	1	1	1	1	1	1	1	1	2
110	2	1	6	3	3	4	2	4	1	2	1	4	2	1	1	1	1	1	1	1	1	1	1	1	1	1	1	2	1	2	1	1	2	2	2	1	3	1	1	1	1	1	1	2	1	1	1	1	2
120	2	1	6	3	3	3	2	3	1	2	1	3	2	1	1	1	1	1	1	1	1	1	1	1	1	1	1	2	1	2	1	1	2	2	2	2	3	1	1	1	1	1	1	2	1	1	1	1	2
130	2	1	4	2	2	3	2	3	1	2	1	3	2	1	1	1	1	1	1	1	1	1	1	1	1	1	1	2	1	2	1	1	2	1	2	1	2	1	1	1	1	2	1	1	1	1	1	1	2
140	2	1	4	1	2	3	2	3	1	2	1	3	2	1	1	1	1	1	1	1	1	1	1	1	1	1	1	1	1	2	1	1	2	1	3	1	3	1	1	1	1	2	1	1	1	1	1	1	2
150	2	1	4	1	2	3	2	3	1	1	1	2	2	1	1	1	1	1	1	1	1	1	1	1	1	1	1	1	1	1	1	1	2	1	3	1	3	1	1	1	1	1	1	1	1	1	1	1	1
160	2	1	3	2	2	3	2	2	1	1	1	2	2	1	1	1	1	1	1	1	1	1	1	1	1	1	1	1	1	1	1	1	2	1	3	1	2	1	1	1	1	1	1	1	1	1	1	1	1
170	1	1	4	1	1	3	2	2	1	1	1	2	2	1	1	1	1	1	1	1	1	1	1	1	1	1	1	1	1	1	1	1	2	1	2	1	2	1	1	1	1	1	1	1	1	1	1	1	1
180	1	1	3	1	1	2	1	2	1	1	1	2	1	1	1	1	1	1	1	1	1	1	1	1	1	1	1	2	1	1	1	1	1	1	2	1	3	1	1	1	1	1	1	1	1	0	1	1	1
190	1	1	3	2	2	2	1	2	1	1	1	2	2	1	1	1	1	1	1	1	1	1	1	1	1	1	1	2	1	1	1	1	1	1	2	1	2	1	1	1	1	1	1	1	1	0	1	1	1
200	1	1	3	1	2	3	1	2	1	1	1	2	1	1	1	1	1	1	1	1	1	1	1	1	1	1	1	2	1	1	1	1	1	1	2	1	3	1	1	1	1	1	1	1	1	0	1	1	1
Max # spikes:	7	4	6	4	3	5	3	6	2	3	2	8	2	1	1	1	1	1	1	1	2	1	1	1	3	2	1	2	2	3	5	2	2	7	4	2	4	1	1	1	2	2	1	2	2	1	1	2	3
[truncated: 12 more columns]

## Sheet: Panel C
Na+	KT	KSS
427.856	718.872	592.609
254.883	623.779	477.643
495.117	593.14	568.696
453.857	800.293	564.848
366.821	492.065	134.747
848.144	1083.86	885.545
344.604	368.164	367.658
539.307	417.358	287.87
270.02	362.793	303.265
421.631	450.073	409.597
217.041	621.948	550.881
438.599	416.26	361.853
241.577	969.238	845.258
154.419	451.66	315.849
238.037	300.903	204.817
285.034	744.629	601.527
177.002	574.219	550.147
328.166	775.879	411.07
364.054	757.975	517.804
76.4974	779.663	501.947
249.756	571.147	493.753
316.732	987.182	691.515
128.011	752.156	431.628
144.043	443.115	284.712
467.041	710.937	716.737
492.106	1296.39	1105.53
389.608	982.137	827.211
267.618	1034.18	786.846
210.978	720.54	551.793
255.924	372.396	240.852
358.813	472.331	285.354
199.951	299.357	269.309
862.712	1017.9	797.068
547.527	793.416	561.703
376.302	514.73	139.04
425.537	786.784	612.119
436.605	761.393	620.812
348.47	414.673	323.292
191	293.457	155.857
358.764	628.011	488.117
238.485	343.913	261.545
200.969	830.078	622.86
414.062	735.27	584.371
290.975	1298.34	1144.5
186.401	461.995	428.848
256.388	1369.63	1067.87
183.716	580.566	450.618
179.199	275.35	182.023
289.429	689.168	546.402
317.489	276.164	258.893
644.897	896.972	804.344
285.156	502.686	415.077
121.948	669.8	333.2
163.574	304.281	214.96
1058.59	1264.16	1117.68
418.701	960.734	861.08
350.301	590.454	459.67
363.078	1051.68	831.95
199.951	365.357	298.75
368.408	634.074	516.08
406.942	772.909	606.77
417.977	581.665	433.83
400.838	1068.16	827.6
342.773	397.746	268.34
118.042	272.095	237.54

## Sheet: CorrelationMatrix
Max # spikes	Spike threshold	Spike amplitude	Rate of rise	Spike width	Spike accom.	ISI	ISI accom.	Na+	KT	KSS	Ratio: Na+/KT	Ratio: Na+/KSS	Ratio: KSS/KT
7	-21.4485	38.4521	75.349	1.24722	0.789197	18.8	0.890957	427.856	718.872	592.609	0.595177	0.721987	0.82436
4	-20.5724	36.9263	70.1521	1.51036	0.77212	20.8	0.923077	254.883	623.779	477.643	0.408611	0.533627	0.765725
6	-26.272	45.5933	106.18	1.31358	0.713817	12.85	1.55253	495.117	593.14	568.696	0.834739	0.870618	0.958789
4	-29.7695	49.7131	105.873	1.42984	0.76493	24.35	1.02259	453.857	800.293	564.848	0.567114	0.803503	0.705801
3	-22.5568	39.4287	74.4323	1.4878	0.709752	22.3	1.52915	366.821	492.065	134.747	0.745473	2.72229	0.27384
5	-27.3698	47.1497	56.6192	1.39186	0.9507	28.4	1.00176	848.144	1083.86	885.545	0.782522	0.957765	0.817029
3	-29.8699	45.8069	105.52	1.0804	0.731512	13.35	1.0824	344.604	368.164	367.658	0.936007	0.937295	0.998626
6	-25.8627	52.2461	140.451	1.24087	0.877111	17.3	1.09827	539.307	417.358	287.87	1.29219	1.87344	0.689744
2	-28.973	41.6565	84.9982	1.49505	0.641026	14.75		270.02	362.793	303.265	0.744281	0.890376	0.835917
3	-27.531	44.4641	90.5599	1.58085	0.693206	22.7	1.20705	421.631	450.073	409.597	0.936806	1.02938	0.910068
2	-30.9175	41.6565	55.0443	2.4337	0.734434	33.8		217.041	621.948	550.881	0.34897	0.393989	0.885735
8	-25.0885	47.9126	94.4489	1.27206	0.827388	16.65	1.03604	438.599	416.26	361.853	1.05367	1.21209	0.869296
2	-17.8146	19.7449	32.5913	1.94201	0.633693	32.45		241.577	969.238	845.258	0.249244	0.285803	0.872085
1	-23.5374	18.692	21.2338	2.83561				154.419	451.66	315.849	0.341892	0.488901	0.699307
1	-22.9678	14.692	14.6674	4.07513				238.037	300.903	204.817	0.791076	1.16219	0.680674
1	-14.7004	31.7383	50.7173	4.91345				285.034	744.629	601.527	0.382787	0.473851	0.807821
1	-27.8624	25.6958	27.1642	4.82683				177.002	574.219	550.147	0.308248	0.321736	0.958079
1	-19.8572	15.249	5.1285	4.41538				328.166	775.879	411.07	0.42296	0.798321	0.529812
1	-14.4653	25.0854	40.3371	2.8876				364.054	757.975	517.804	0.480298	0.703074	0.683141
1	-16.9983	15.6763	5.59029	7.02051				76.4974	779.663	501.947	0.0981159	0.152401	0.6438
2	-20.7825	20.6909	9.05886	8.58743	0.789031	40.1		249.756	571.147	493.753	0.437289	0.505832	0.864494
1	-27.8931	25.3601	15.8669	5.12961				316.732	987.182	691.515	0.320844	0.458026	0.700495
1	-22.6135	17.4463	8.02873	8.69333				128.011	752.156	431.628	0.170192	0.296577	0.573854
1	-21.9116	16.7444	6.48443	9.4018				144.043	443.115	284.712	0.325069	0.505925	0.642524
3	-29.3579	34.9121	24.8179	6.33874	0.70806	60.75	1.09877	467.041	710.937	716.737	0.656937	0.651621	1.00816
2	-34.9243	15.4175	21.107	3.51341	0.540614	17.5	1.12286	492.106	1296.39	1105.53	0.379598	0.445133	0.852775
1	-25.293	22.2961	5.2376	3.23128				389.608	982.137	827.211	0.396694	0.470989	0.842257
2	-21.7712	14.4104	15.4354	2.6646	0.641104	12.9		267.618	1034.18	786.846	0.258773	0.340115	0.760841
2	-25.2686	17.8003	9.92633	8.06069	0.519582	27.7		210.978	720.54	551.793	0.292806	0.382351	0.765804
3	-27.1798	32.9875	33.7186	1.96515	0.718252	19.7	1.13959	255.924	372.396	240.852	0.687238	1.06258	0.646763
5	-18.9531	36.6201	46.3316	2.01407	0.91387	21.7	1.16359	358.813	472.331	285.354	0.759666	1.25743	0.60414
2	-17.2517	37.5966	34.5095	1.74142	0.747854	15.45		199.951	299.357	269.309	0.667936	0.742461	0.899625
2	-24.296	51.6164	83.0141	1.29194	0.644597	21.1		862.712	1017.9	797.068	0.847538	1.08236	0.783049
7	-29.5392	46.1105	72.4934	1.39732	0.709636	19.35	1.0801	547.527	793.416	561.703	0.690088	0.974762	0.707955
4	-25.0865	40.1268	55.1524	1.3085	0.680463	16.55	1.38369	376.302	514.73	139.04	0.731067	2.70643	0.270122
2	-15.99	42.4449	100.845	1.53895	0.623902	24.25		425.537	786.784	612.119	0.540856	0.695186	0.778002
4	-24.9507	40.3453	88.0718	1.22552	0.766326	22.25	1.1573	348.47	414.673	323.292	0.84035	1.07788	0.779633
1	-8.13193	38.7246	74.821	1.81235				191	293.457	155.857	0.650861	1.22548	0.531107
1	-16.0135	34.8714	58.4135	2.43232				358.764	628.011	488.117	0.571271	0.734997	0.777243
1	-23.1207	31.2249	42.129	4.79672				238.485	343.913	261.545	0.693445	0.911832	0.760497
2	-15.8139	25.118	46.7225	1.69592	0.611039	18.15		200.969	830.078	622.86	0.242108	0.322655	0.750363
2	-18.0049	38.2889	59.2914	2.36868	0.690351	17.1		414.062	735.27	584.371	0.563143	0.708561	0.79477
1	-17.4025	13.4817	30.7987	1.14178				290.975	1298.34	1144.5	0.224113	0.254237	0.881515
2	-11.4212	27.2046	48.3217	1.55006	0.702385	16.55		186.401	461.995	428.848	0.40347	0.434656	0.928251
2	-18.1686	23.2552	46.0978	1.41114	0.953679	20.05		256.388	1369.63	1067.87	0.187195	0.240094	0.779675
1	-22.3376	24.5013	22.7232	4.76772				183.716	580.566	450.618	0.316443	0.407698	0.77617
1	-26.0422	38.455	68.945	3.04109				179.199	275.35	182.023	0.650806	0.984489	0.66106
2	-14.1487	33.5812	63.6302	1.72243	0.543257	13.55		289.429	689.168	546.402	0.419968	0.529699	0.792843
3	-10.9795	28.0018	49.5457	1.82835	0.796296	35.65	1.74614	317.489	276.164	258.893	1.14964	1.22633	0.937463
5	-23.6455	49.0531	139.499	1.27823	0.728954	18.7	1.1123	644.897	896.972	804.344	0.718971	0.801768	0.896732
2	-19.4051	31.9585	49.5401	2.22503	0.752836	18.05		163.574	304.281	214.96	0.537576	0.760951	0.706453
3	-20.859	43.9705	133.003	0.804021	0.923613	19.4	2.05928	1058.59	1264.16	1117.68	0.837389	0.947135	0.884129
2	-28.0263	45.6877	119.881	1.74932	0.513971	17.7		418.701	960.734	861.08	0.435814	0.486251	0.896273
1	-19.6902	40.856	89.6912	1.93239				350.301	590.454	459.67	0.593274	0.762071	0.778503
2	-20.2709	40.9468	88.8952	1.37181	0.55171	20.1		363.078	1051.68	831.95	0.345237	0.436418	0.79107
								199.951	365.357	298.75	0.547277	0.669293	0.817694
3	-23.3587	43.1882	59.3472	2.19907	0.790982	25.55	0.994129	368.408	634.074	516.08	0.581018	0.713859	0.813911
1	-17.6765	42.6599	106.628	1.8553				406.942	772.909	606.77	0.526507	0.670669	0.785047
5	-7.51295	29.3188	54.1243	1.49473	0.941254	16.75	1.23881	417.977	581.665	433.83	0.718587	0.963457	0.745842
1	-18.4434	29.0873	70.4321	1.46815				400.838	1068.16	827.6	0.375261	0.484338	0.77479
3	-25.4384	32.1013	49.5437	2.86588	0.661556	25.1	1.14741	342.773	397.746	268.34	0.861789	1.27738	0.674652
1	-8.88248	29.5751	51.2262	2.35193				118.042	272.095	237.54	0.433828	0.496937	0.873005
