# Supplementary material for: Characterization of Na+ currents regulating intrinsic excitability of optic tectal neurons
Source: Life Sci Alliance. 2023 Nov 2;7(1):e202302232. doi: 10.26508/lsa.202302232 (PMC10622587; doi:10.26508/lsa.202302232)
Supplement: Supplementary file 2 [file LSA-2023-02232_TableS1.xlsx]

## Sheet: Sheet1
Supplementary Table 1: Expression levels for Na+ channel genes across optic tectum development
	Stage 42	Stage 46	Stage 49	42 vs 46	42 vs 49	46 vs 49
Nav1.1	1.00 ± 0.12	1.57 ± 0.25	1.84 ± 0.31	p = 0.0535	p = 0.0151	p = 0.2106
Nav1.2	1.00 ± 0.19	1.42 ± 0.18	1.40 ± 0.31	p = 0.2148	p = 0.2148	p = 0.9194
Nav1.6	1.00 ± 0.09	1.71 ± 0.22	1.40 ± 0.32	p = 0.0350	p = 0.1932	p = 0.1932
Nav4β	1.00 ± 0.11	1.35 ± 0.15	1.13 ± 0.21	p = 0.1209	p = 0.3907	p = 0.2776
