# Supplementary material for: Characterization of Na+ currents regulating intrinsic excitability of optic tectal neurons
Source: Life Sci Alliance. 2023 Nov 2;7(1):e202302232. doi: 10.26508/lsa.202302232 (PMC10622587; doi:10.26508/lsa.202302232)
Supplement: Supplementary file 3 [file LSA-2023-02232_SdataF3.xlsx]

## Sheet: Sheet 1
Amplitude fast Na+ current					Amplitude persistent Na+ current					Amplitude resurgent Na+ current
Stage 42	Stage 46	Stage 49	Stage 49 +EVS		Stage 42	Stage 46	Stage 49	Stage 49 +EVS		Stage 42	Stage 46	Stage 49	Stage 49 +EVS
162.15	135.091	59.611	162.35		86.5428	80.5549	37.9981	55.22		65.8569	69.6106	75.887	55.542
183.513	120.646	92.7734	158.9		68.3462	77.4363	54.8831	70.67		64.7442	81.7871	89.5182	80.7913
119.018	153.605	65.3076	130.01		57.0048	52.6306	27.5802	65.31		121.94	55.4504	55.542	64.7583
150.757	108.439	69.1732	196.33		59.3282	78.3568	42.1902	51.56		50.9033	50.2625	62.4186	45.5444
172.729	218.709	60.4248	169.43		31.7383	166.749	27.7249	73.48		57.9834	126.434	54.0568	48.0408
132.04	221.965	188.192	248.98		46.2976	119.102	91.0004	97.8		17.4561	96.6797	84.6761	69.3115
173.34	275.472	108.846	240.56		51.3353	79.4662	53.1668	98.68		43.7012	66.6199	129.578	113.742
151.978	184.936	85.8561	322.88		55.7637	79.5147	61.3048	82.53		46.1731	92.6819	70.7601	71.3152
227.051	103.353	74.056	189.58		76.0417	45.5822	40.1554	58.82		55.5115	83.9758	60.4451	49.1699
105.68	204.671	106.811	143.03		41.9474	84.9856	36.3278	36.92		63.7512	90.589	65.7756	103.662
133.464	213.623	57.5765	231.28		64.592	115.914	21.0403	72.35		41.4429	67.9703	84.2896	93.8843
157.471	148.519	148.112	170.82		47.741	46.3088	35.3764	119.3		51.5265	41.8701	123.854	112.256
148.315	189.925	233.561	259.52		70.5558	82.6896	54.2136	145.67		55.9082	78.8574	75.1139	138.361
178.223	223.389	75.2767	256.67		67.6842	89.9159	44.5854	87.15		56.9233	69.397	45.6543	102.731
192.667	178.019	54.3213	212.809		78.0896	74.6562	16.6151	31.9691		47.5057	74.3713	31.8604	51.9836
96.2321	165.202	97.0459	233.887		52.3941	57.4585	35.5652	119.168		57.9834	46.2341	58.144	111.396
139.364	161.54	60.73	168.945		65.7075	49.1872	50.8606	108.143		55.7444	53.2642	42.1143	73.8098
119.649	309.753	86.0596	235.433		55.6661	69.9173	48.2633	64.2225		57.5439	84.0759	54.5654	64.1357
130.229	240.479	278.32	192.912		48.5441	87.3349	58.7415	38.7143		42.6839	95.5505	60.2417	89.6179
140.482	116.17	96.2321	190.47		50.4272	20.4017	42.1381	88.2034		36.5922	83.6914	44.4946	53.7623
149.373	206.909	180.257	185.14		62.4051	61.5888	74.1875	47.8024		68.5941	52.3071	57.5256	53.1006
193.563	282.796	89.1113	215.047		60.4477	45.4869	23.0798	47.1631		75.4089	58.3191	13.4888	55.6478
173.218	169.068	119.832	267.985		73.4465	24.2501	70.2185	53.7899		71.1772	33.1116	41.2292	39.0503
217.814	109.701	71.4111	113.444		63.285	54.7553	37.6097	32.8258		59.1125	39.7705	45.3796	91.4917
	167.806	72.8353	211.263			55.0474	45.2342	87.3183			52.7022	39.978	109.053
	347.127	189.616	170.329			98.1358	113.517	83.7341			80.046	95.4895	55.7972
	293.416	115.153	220.663			171.78	69.4833	67.4023			115.754	79.3152	95.7709
	183.675	60.6283				109.154	28.7952				88.5552	25.9399
	278.646	63.8835				143.967	40.9279				105.115	55.542
	164.795	99.8943				60.8052	32.9051				69.7893	24.3225
	232.096	160.929				121.081	39.3244				97.7376	26.7639
		213.318					51.6666					104.218
		108.643					37.3					39.032
		47.2005					36.388					33.1726
		122.07					66.8416					77.4231
		224.203					60.0485					67.749
		224.406					69.6635					60.6079
		189.616					47.57					63.1714
		186.361					36.8731					60.8826
		170.695					30.9457					46.0334
		260.824					62.9097					70.4651
		208.537					32.0865					33.0505
		250.326					62.7427					51.6724
		91.3493					50.046					43.9046
		262.817					95.2914					89.495
		228.231					55.9681					95.5933
		210.693					109.522					108.388
		179.972					46.4606					42.572
		111.043					33.3033					30.9753
		88.9485					31.7067					41.8701
		114.95					57.6445					62.5
		162.72					50.8219					62.0239
		179.362					86.663					76.2405
		107.218					46.8707					29.2134
		92.3258					33.8952					28.3997
		52.3275					24.773					22.2717
		168.701					98.6434					86.6013
		106.282					49.9701					42.926
		198.486					103.871					99.3164
		74.9105					32.8147					36.9805
		187.052					81.2911					74.0234
		125.895					68.1873					75.2339
		244.262					87.6785					123.953
		204.264					86.0519					103.662
		140.422					51.7131					53.6403
		149.984					46.646					40.9029
		198.12					55.0363					38.5829
		171.55					59.6695					53.1494
		89.7623					54.2719					55.9692
		177.246					49.0666					40.4053
		219.482					107.949					120.312
		135.783					24.4823					22.7966
		88.0127					40.0996					39.1642
		142.578					72.4701					93.8808
		97.0458					41.8478					74.474
		122.64					64.9748					73.3846
		143.921					45.898					30.0232
		63.1917					31.6091					54.9316
		187.215					60.5858					56.4331
		111.002					65.3868					84.4465
		169.596					52.4103					53.2715
		191.61					76.1798					43.3028
		84.8795					43.1242					36.5051
		129.191					70.2026					58.7402
		220.052					62.0984					48.1635
		221.679					54.446					47.7937
		215.332					125.986					116.37
		202.84					60.6477					50.6897
		87.6058					58.895					47.7783
		86.0189					47.4716					38.8
		82.8857					58.2486					44.7591
		127.645					80.214					63.6179
		143.921					68.6517					42.4737
