# Supplementary material for: Characterization of Na+ currents regulating intrinsic excitability of optic tectal neurons
Source: Life Sci Alliance. 2023 Nov 2;7(1):e202302232. doi: 10.26508/lsa.202302232 (PMC10622587; doi:10.26508/lsa.202302232)
Supplement: Supplementary file 4 [file LSA-2023-02232_SdataF4.xlsx]

## Sheet: Sheet1
Fast Na+ current											Persistent Na+ current											Resurgent Na+ current
Control	NMDG	TTX (1uM)	TTX (30uM)	TTX + Cd2+	Cd2+	Lidocaine	Lidocaine + depol. step	TEA external			Control	NMDG	TTX (1uM)	TTX (30uM)	TTX + Cd2+	Cd2+	Lidocaine	Lidocaine + depol. step	TEA external			Control	NMDG	TTX (1uM)	TTX (30uM)	TTX + Cd2+	Cd2+	Lidocaine	Lidocaine + depol. step	TEA external
59.611	2.56348	32.3486	18.2291	33.5693	171.346	162.76	25.1879	186.727			37.9981	1.29475	22.1989	43.4437	54.8542	18.7109	104.825	5.23128	145.866			75.887	2.12402	34.9528	21.5115	115.691	25.9973	114.716	5.8344	116.188
92.7734	21.8099	15.2588	55.9082	54.8519	162.72	168.66	38.032	86.5071			54.8831	9.72434	19.9747	68.0379	28.9823	47.7999	26.7836	6.99027	78.3936			89.5182	13.9404	33.1828	45.2332	52.5106	62.0239	29.7716	10.7681	39.4965
65.3076	27.9134	36.0107	33.2845	16.5104	180.013	113.729	40.9748	86.5642			27.5802	16.9979	27.6055	39.8158	22.5405	53.6928	46.933	4.06325	55.3871			55.542	7.35028	34.3424	27.6062	27.7889	51.7578	47.5159	13.4134	38.2209
69.1732	25.1465	43.9453	52.4088	21.9727	57.1696	124.105	43.0119	146.932			42.1902	1.46808	37.0164	83.8145	31.6234	28.2308	52.5482	3.5716	105.805			62.4186	19.4331	87.1989	61.5748	67.747	36.8041	57.4951	16.2105	102.051
60.4248	16.1946	22.9899	49.1536	34.6484	109.05	82.6009	23.3211	84.8796			27.7249	1.7972	36.0207	71.3791	45.849	52.8961	48.6562	1.75315	53.1506			54.0568	15.9485	19.9788	133.411	33.4676	50.1924	47.699	7.6044	27.2345
188.192	5.4767	47.6074	47.526	55.8691	142.497	83.0078	27.9729	106.852			91.0004	1.63422	45.9113	78.7849	38.2828	75.0026	29.2665	4.4498	68.9317			84.6761	5.12402	85.6527	85.6995	35.1868	69.8049	43.2739	18.0897	81.9953
108.846		57.373	92.0817	21.5967	133.26	71.0042		90.2507			53.1668		82.481	122.793	30.8724	50.1923	31.1127		32.8227			129.578			64.0442	32.3486	49.6826	26.6418		38.8428
85.8561		95.0114	68.0338	22.8174	86.0189	53.5075		115.072			61.3048		122.149	67.0933	36.9046	47.4716	12.0761		49.9095			70.7601		77.179	46.0205	17.2008	38.8	11.5967		46.6715
74.056		52.6937	59.9772	38.6556	82.8857	105.184		83.1299			40.1554		68.5782	81.4476	38.4571	58.2486	40.3336		42.8204			60.4451		53.5278	80.9936	54.858	44.7591	37.1094		39.7888
106.811		32.5521	46.0612	24.821	127.645	45.9798		106.486			36.3278		32.1176	48.0303	21.1243	80.214	17.0697		60.2616			65.7756		30.426	41.8579	74.1272	63.6179	25.5127		53.3997
57.5765		40.2832	66.9759	33.0208	230.363	87.6872		103.353			21.0403		41.2109	73.3693	18.3219	82.5167	47.4563		31.4875			84.2896		37.4451	56.0547	27.0691		64.4531		18.0407
148.112		42.5211	64.0869		143.921			83.6588			35.3764		45.1364	71.9791		68.6517			41.8448			123.854		29.3884	74.8535		42.4737			28.5305
233.561		44.5557									54.2136		40.8778									75.1139		32.7984
75.2767		34.79									44.5854		37.0161									45.6543		40.1001
54.3213		88.908									16.6151		94.3194									31.8604		82.3539
97.0459		34.5866									35.5652		54.0724									58.144		57.7087
60.73		36.0107									50.8606		45.1873									42.1143		65.0024
86.0596		28.89									48.2633		38.4008									54.5654		49.3421
278.32		27.6693									58.7415		37.8469									60.2417		46.9666
96.2321		61.6455									42.1381		65.3249									44.4946		79.8645
180.257		16.8864									74.1875		26.9364									57.5256
89.1113		41.9108									23.0798		59.7092									13.4888
119.832		46.0205									70.2185		36.6205									41.2292
71.4111		48.055									37.6097		59.4458									45.3796		41.9373
72.8353		28.6865									45.2342		45.1761									39.978		39.856
189.616		29.1341									113.517		39.4805									95.4895		43.8741
115.153		30.9245									69.4833		38.3256									79.3152		31.3965
60.6283											28.7952											25.9399
63.8835											40.9279											55.542
99.8943											32.9051											24.3225
160.929											39.3244											26.7639
213.318											51.6666											104.218
108.643											37.3											39.032
47.2005											36.388											33.1726
122.07											66.8416											77.4231
224.203											60.0485											67.749
224.406											69.6635											60.6079
189.616											47.57											63.1714
186.361											36.8731											60.8826
170.695											30.9457											46.0334
260.824											62.9097											70.4651
208.537											32.0865											33.0505
250.326											62.7427											51.6724
91.3493											50.046											43.9046
262.817											95.2914											89.495
228.231											55.9681											95.5933
210.693											109.522											108.388
179.972											46.4606											42.572
111.043											33.3033											30.9753
88.9485											31.7067											41.8701
114.95											57.6445											62.5
162.72											50.8219											62.0239
179.362											86.663											76.2405
107.218											46.8707											29.2134
92.3258											33.8952											28.3997
52.3275											24.773											22.2717
168.701											98.6434											86.6013
106.282											49.9701											42.926
198.486											103.871											99.3164
74.9105											32.8147											36.9805
187.052											81.2911											74.0234
125.895											68.1873											75.2339
244.262											87.6785											123.953
204.264											86.0519											103.662
140.422											51.7131											53.6403
149.984											46.646											40.9029
198.12											55.0363											38.5829
171.55											59.6695											53.1494
89.7623											54.2719											55.9692
177.246											49.0666											40.4053
219.482											107.949											120.312
135.783											24.4823											22.7966
88.0127											40.0996											39.1642
142.578											72.4701											93.8808
97.0458											41.8478											74.474
122.64											64.9748											73.3846
143.921											45.898											30.0232
63.1917											31.6091											54.9316
187.215											60.5858											56.4331
111.002											65.3868											84.4465
169.596											52.4103											53.2715
191.61											76.1798											43.3028
84.8795											43.1242											36.5051
129.191											70.2026											58.7402
220.052											62.0984											48.1635
221.679											54.446											47.7937
215.332											125.986											116.37
202.84											60.6477											50.6897
87.6058											58.895											47.7783
86.0189											47.4716											38.8
82.8857											58.2486											44.7591
127.645											80.214											63.6179
143.921											68.6517											42.4737
