# Supplementary material for: Characterization of Na+ currents regulating intrinsic excitability of optic tectal neurons
Source: Life Sci Alliance. 2023 Nov 2;7(1):e202302232. doi: 10.26508/lsa.202302232 (PMC10622587; doi:10.26508/lsa.202302232)
Supplement: Supplementary file 5 [file LSA-2023-02232_TableS2.xlsx]

## Sheet: Sheet1
Supplementary Table 2: Effect of ion substitution or specific channel inhibitors on the fast, persistent and resurgent Na+ currents.
	Fast Na+ current	vs Control	Persistent Na+ current	vs Control	Resurgent Na+ current	vs Control
Control	143.1 ± 60.3pA	n/a	56.3 ± 22.3pA	n/a	60.0 ± 25.7pA	n/a
NMDG external	16.5 ± 10.5pA	<0.0001	5.5 ± 6.5pA	<0.0001	10.7 ± 6.8pA	0.0005
TTX (1µM)	41.4 ± 18.3pA	<0.0001	48.1 ± 22.7pA	0.9434	49.3 ± 20.4pA	0.8273
TTX (30mM)	54.5 ± 18.6pA	<0.0001	70.8 ± 22.0pA	0.6297	61.6 ± 30.1pA	>0.9999
TTX (1µM) +	32.6 ± 13.1pA	<0.0001	33.4 ± 11.0pA	0.0901	48.9 ± 28.5pA	0.9762
Cd2+ (100µM)
Cd2+ (100µM)	135.6 ± 47.9pA	>0.9999	56.3 ± 19.5pA	>0.9999	48.7 ± 12.9	0.9728
Lidocaine (1µM)	99.84 ± 40.1pA	0.1894	41.6 ± 24.9pA	0.741	46.0 ± 27.4pA	0.8746
Lidocaine (+ 10s depolarizing step)	33.0 ± 8.7pA	<0.0001	4.3 ± 1.8pA	<0.0001	12.3 ± 4.6pA	0.0008
TEA external	106.7 ± 31.3pA	0.3822	63.9 ± 33.1pA	0.9961	52.5 ± 30.1pA	0.999
