# Supplementary material for: Characterization of Na+ currents regulating intrinsic excitability of optic tectal neurons
Source: Life Sci Alliance. 2023 Nov 2;7(1):e202302232. doi: 10.26508/lsa.202302232 (PMC10622587; doi:10.26508/lsa.202302232)
Supplement: Supplementary file 6 [file LSA-2023-02232_SdataF5.xlsx]

## Sheet: Panel B-D
Fast Na+ current			Persistent Na+ current			Resurgent Na+ current
Control	MV1312		Control	MV1312		Control	MV1312
122.152	104.94		50.3375	60.6932		47.7079	50.3723
170.044	233.358		78.3623	126.309		78.3168	125.824
88.9893	122.477		50.4015	36.8138		45.478	38.9661
166.056	126.14		57.1819	36.8245		47.1395	32.9163
161.743	155.924		69.027	89.928		77.9826	68.1763
192.057	89.9094		34.8139	39.8435		32.5684	47.4008
192.22	70.9229		77.2505	43.7105		70.5811	45.3593
173.503	161.621		63.9322	79.2669		88.0301	76.4847
148.356	162.191		66.1724	102.069		67.3469	78.4912
166.952	127.197		98.3276	72.7069		78.9659	67.1143
167.196	227.864		71.4804	82.7991		67.4438	82.7365
268.555	210.083		76.4304	88.4898		91.2476	91.3452
159.505	175.415		30.5259	78.9665		30.9753	76.8979
186.32	195.313		44.3402	81.5389		44.22	84.9609
233.683	163.045		93.8756	57.7937		88.4857	47.6074
	95.9879			65.2789			52.9419
	182.82			72.0638			97.7512
	74.707			47.1127			67.3096
	178.955			76.4962			75.4206
	163.9			44.9676			47.0825
	190.715			85.0982			68.2861
	197.103			67.9701			59.8416
	210.897			46.7503			51.4893
	207.723			57.8317			48.8159
	161.255			102.89			88.0737
	113.037			80.7316			64.2201
	196.533			78.3956			85.0372
	152.629			37.8068			36.0718
	144.613			100.721			84.0541

## Sheet: Panel E-G
Current Injected	Control																		MV1312
10	2	0	0	1	0	0	1	1	0	0	0	1	1	0	0	1	0		1	0	1	0	0	1	0	2	0	1	0	2	1	2	1	0	0	1	0	1
20	3	2	1	2	1	1	3	2	2	3	2	2	1	3	3	3	3		1	0	1	1	0	1	2	2	2	2	2	3	1	2	1	1	1	1	2	1
30	3	2	1	2	1	1	4	1	3	4	3	2	1	3	4	3	4		2	1	2	1	3	1	2	1	3	2	2	2	1	1	1	2	0	1	2	1
40	3	2	2	2	2	1	3	1	2	5	5	2	1	3	3	2	5		1	1	1	1	3	1	1	1	3	2	1	2	1	1	1	2	1	1	2	1
50	2	2	2	1	2	1	2	1	2	4	5	2	1	2	2	2	5		1	1	1	1	1	1	1	1	2	1	1	2	1	1	1	2	1	1	2	1
60	2	2	2	1	2	1	2	1	1	3	4	2	1	2	3	2	4		1	1	1	1	1	1	1	1	2	1	1	1	1	1	1	2	1	1	1	1
70	2	2	1	1	1	1	2	1	2	2	4	2	1	2	2	2	3		1	1	1	1	1	1	1	1	2	1	1	1	1	1	1	2	1	1	2	1
80	2	1	1	1	1	1	2	1	1	2	4	1	1	2	2	2	3		1	1	1	1	1	1	1	1	2	1	1	1	1	1	1	1	1	1	2	1
90	1	1	1	1	1	1	1	1	1	2	5	1	1	2	2	1	3		1	1	1	1	1	1	1	1	2	1	1	1	1	1	1	1	1	1	1	1
100	1	1	1	1	1	1	2	1	1	2	4	1	1	2	2	1	2		1	1	1	1	1	1	1	1	1	1	1	1	1	1	1	1	1	1	1	1
110	1	1	1	1	1	1	2	1	1	1	3	1	1	1	2	1	2		1	1	1	1	1	1	1	1	1	1	1	1	1	1	1	1	1	1	1	1
120	1	1	1	1	1	1	1	1	1	2	3	1	1	1	2	1	2		1	1	1	1	1	1	1	1	1	1	1	1	1	1	1	1	1	1	1	1
130	1	1	1	1	1	1	1	1	1	1	3	1	1	2	2	1	2		1	1	1	1	1	1	1	1	1	1	1	1	1	1	1	1	1	1	1	1
140	1	1	1	1	1	1	1	1	1	2	2	1	1	1	2	1	2		1	1	1	1	1	1	1	1	1	1	1	1	1	1	1	1	1	1	1	1
150	1	1	1	1	1	1	1	1	1	1	3	1	1	1	1	1	1		1	1	1	1	1	1	1	1	1	1	1	1	1	1	1	1	1	1	1	1
160	1	1	1	1	1	1	1	1	1	1	2	1	1	1	1	1	2		1	1	1	1	1	1	1	1	1	1	1	1	1	1	1	1	1	1	1	1
170	1	1	1	1	1	1	1	1	1	1	2	1	1	1	1	1	1		1	1	1	1	1	1	1	1	1	1	1	1	1	1	1	1	1	1	1	1
180	1	1	1	1	1	1	1	1	1	1	2	1	1	1	1	1	1		1	1	1	1	1	1	1	1	1	1	1	1	1	1	1	1	1	1	1	1
190	1	1	1	1	1	1	1	1	1	1	2	1	1	1	1	1	1		1	1	1	1	1	1	1	1	1	1	1	1	1	1	1	1	1	1	1	1
200	1	1	1	1	1	1	1	1	1	1	2	1	1	1	1	1	1		1	1	1	1	1	1	1	1	1	1	1	1	1	1	1	1	1	1	1	1
Max # spikes	3	2	2	2	2	1	4	2	3	5	5	2	1	3	4	3	5		2	1	2	1	3	1	2	2	3	2	2	3	1	2	1	2	1	1	2	1
Panel G
	Control			MV1312
Current Injected	Mean	SEM	N	Mean	SEM	N
40	0.923958	0.018632	16	0.723684	0.0717406	19
80	1	0	16	0.966667	0.0225488	19
120	1	0	16	0.998246	0.00120559	19
160	1	0	16	1	0	19
200	1	0	16	1	0	19
		1
		2
		1
