# Supplementary material for: Characterization of Na+ currents regulating intrinsic excitability of optic tectal neurons
Source: Life Sci Alliance. 2023 Nov 2;7(1):e202302232. doi: 10.26508/lsa.202302232 (PMC10622587; doi:10.26508/lsa.202302232)
Supplement: Supplementary file 7 [file LSA-2023-02232_SdataF6.xlsx]

## Sheet: Panels B-D
Fast Na+ current									Persistent Na+ current									Resurgent Na+ current
Ctrl MO	Ctrl MO + EVS	Nav1.1 MO	Nav1.1 MO + EVS	Nav1.2 MO	Nav1.2 MO + EVS	Nav1.6 MO	Nav1.6 MO + EVS		Ctrl MO	Ctrl MO + EVS	Nav1.1 MO	Nav1.1 MO + EVS	Nav1.2 MO	Nav1.2 MO + EVS	Nav1.6 MO	Nav1.6 MO + EVS		Control MO	Control MO + EVS	Scn1a MO	Scn1a MO + EVS	Scn2a MO	Scn2a MO + EVS	Scn8a MO	Scn8a MO + EVS
202.637	132.853	187.663	344.848	142.171	232.91	165.894	148.356		114.406	84.6105	39.7113	73.0557	55.7359	48.2239	44.139	84.4947		114.337	87.4939	55.9021	79.8828	53.5522	57.959	63.0371	71.9604
239.95	161.051	213.257	167.724	175.741	125.895	389.12	134.033		90.4554	81.4994	32.8165	27.8867	67.3006	73.9586	150.874	36.4626		84.8938	72.317	40.2954	33.7043	77.9663	60.026	160.443	58.2458
135.498	230.387	176.229	203.247	135.376	130.534	139.811	123.861		31.7913	71.3125	38.5771	85.3636	45.4306	76.5976	78.4212	80.2662		32.49	53.6214	44.3629	93.9331	46.2112	55.6335	64.7461	63.6565
123.901	257.894	112.915	343.384	92.3665	190.43	242.757	236.776		69.1418	77.2205	35.7243	44.232	64.5223	69.5274	76.6103	88.306		64.3243	69.4031	37.2314	53.1841	51.7321	136.804	74.4751	76.4724
92.7327	131.877	100.26	217.244	118.571	230.876	199.707	278.401		44.7263	58.7678	51.537	33.7942	67.0956	111.041	97.446	83.552		52.2597	53.8452	49.5529	37.9639	67.0929	98.7366	69.8949	84.4984
85.4492	263.835	210.856	137.045	123.739	242.269	229.899	191.325		36.5595	101.67	46.094	56.5854	52.5238	63.9859	63.3531	43.3162		41.1926	119.673	52.124	55.7861	74.1039	133.023	91.7908	59.2564
165.242	256.551	248.616	203.084	205.322	285.278	262.451	251.913		68.4877	59.2533	79.8795	30.7775	139.479	124.771	180.732	42.6724		60.4126	82.9575	83.1083	36.6455	110.204	75.3845	59.5592	43.6117
157.715	296.468	239.99	228.434	103.841	143.555	94.8894	73.3643		72.8468	57.6642	127.639	63.1203	57.3852	71.4599	60.9337	40.834		81.8733	63.5864	134.779	61.2793	67.2607	105.298	206.344	158.582
150.431	294.881	168.376	132.446	107.259	266.967	361.45	209.798		51.4653	73.23	42.5056	69.1918	40.3565	108.77	186.488	152.762		56.3232	81.6989	43.158	66.4127	33.4961	104.333	79.618	105.373
121.175	140.706	147.746	136.271	262.614	290.12	209.31	183.472		49.9701	149.905	76.8978	40.8417	116.208	94.5285	65.7171	69.5878		55.1051	120.09	71.6715	36.6089	117.284	83.8298	57.312	86.1495
116.17	266.317	131.877	196.94	58.2682	80.5664	96.1914	232.503		42.5329	101.885	53.5767	80.3638	16.7945	69.5197	63.4502	84.3512		40.6311	95.1599	42.5781	72.1757	37.4451	52.2156	50.4089	97.3464
177.327	385.091	226.522	283	178.06	172.77	290.69	262.125		47.2845	119.897	56.0651	81.893	39.5301	66.5882	45.2727	110.628		46.9238	140.027	56.6984	99.3331	28.894	144.563	115.043	59.1553
207.845	309.204	107.096	159.749	155.762	341.349	295.735	191.366		101.85	136.086	74.7892	87.708	27.3836	139.523	130.814	53.1546		140.619	164.301	73.5541	73.0469	52.417	82.1228	54.1992	104.83
58.1055	355.794	141.846	226.847	158.569	282.674	135.213	208.008		26.4706	143.937	50.3168	85.6267	53.164	77.5151	57.6409	96.881		46.2952	104.48	36.8103	67.3469		69.9829	85.9036	88.9486
119.222	315.389	215.535	213.419		153.076	194.743	224.569		54.9442	96.2651	85.479	81.7098		65.1931	57.839	77.6665		24.349	84.3323	93.3594	85.1487		61.8896	127.826	60.7396
206.828	416.789	215.088	239.665		164.185	350.586	199.992		104.806	86.2369	71.8885	91.2786		53.6	104.814	58.7727		116.189	67.8284	59.7595	95.5627		79.602	43.9774	166.388
	331.177	155.274	154.866		309.57	165.446	380.819			58.0544	20.8185	77.0132		64.1147	45.4962	112.745				27.3132	87.3535		65.6954	56.4392	76.6785
		140.584	301.473		322.062	232.34	148.031				102.058	88.1248		87.0637	44.3196	68.049				92.5743	88.6352			77.0142	149.219
		175.456				217.53	217.733				64.195				67.314	157.144				85.4187
		101.928									36.3933									41.6585
		146.851									84.1524									75.3784
		226.807									97.4855									98.5107

## Sheet: Panels E-I
Current Injected (pA)	Control MO																Control MO + EVS																				Nav1.6 MO
10	1	1	0	0	0	1	1	1	0	1	1	1	0	0	0	0	0	0	1	1	0	0	2	0	0	2	1	1	1	1	1	0	2	0	1	2	0	0	1	0	3	0	1	0	2	1	0	1	0
20	1	2	0	0	0	3	1	1	1	1	2	2	1	0	2	2	1	1	3	2	0	1	3	2	1	4	2	3	3	4	3	2	4	0	3	4	1	0	4	2	2	0	3	0	3	5	0	1	0
30	1	1	0	1	0	3	1	1	1	1	2	2	4	2	2	3	3	1	4	3	0	2	2	4	2	4	2	3	5	3	3	2	2	1	3	4	1	0	5	4	2	0	4	1	3	7	0	1	1
40	1	1	1	1	1	3	1	2	1	1	2	2	4	3	2	3	2	2	3	3	1	3	1	5	4	3	3	3	5	3	2	2	2	2	2	3	2	0	7	6	2	0	4	2	3	8	0	1	1
50	1	1	1	1	2	2	1	1	1	1	2	1	5	3	2	3	4	2	3	2	2	4	1	5	6	3	3	3	6	2	2	2	2	2	2	4	2	1	6	5	2	0	3	4	2	6	0	1	1
60	1	1	1	1	1	2	1	1	1	1	2	1	5	2	1	2	3	1	2	3	2	1	1	7	7	3	2	3	4	2	3	2	2	5	2	3	3	1	4	3	2	1	3	5	2	3	0	1	1
70	1	1	1	1	1	2	1	1	1	1	1	1	7	3	1	3	2	1	2	3	3	1	1	6	8	3	2	2	5	2	2	2	2	5	2	3	3	1	2	3	1	1	3	6	2	3	0	1	1
80	1	1	1	1	1	2	1	1	1	1	1	1	6	3	1	2	2	1	1	2	2	1	1	6	9	3	2	2	4	2	2	2	1	3	2	2	3	2	2	2	1	3	2	7	1	2	1	1	1
90	1	1	1	1	1	2	1	1	1	1	1	1	7	2	2	2	2	1	1	2	1	1	1	6	8	2	1	2	4	2	1	2	1	5	2	2	2	2	2	2	1	3	3	7	1	2	1	1	1
100	1	1	1	1	1	2	1	1	1	1	1	1	7	2	1	2	2	1	1	2	2	1	1	4	7	2	1	2	2	2	1	1	1	5	1	2	3	2	1	2	1	4	1	7	1	2	1	1	1
110	1	1	1	1	1	1	1	1	1	1	1	1	7	2	1	2	2	1	1	1	2	1	1	5	6	2	1	2	3	1	1	1	1	4	1	2	2	2	1	2	1	4	2	7	1	2	1	1	1
120	1	1	1	1	1	1	1	1	1	1	1	1	6	1	1	1	1	1	1	1	2	1	1	3	6	2	1	1	2	1	1	1	1	4	1	1	2	2	2	2	1	4	1	7	1	1	1	1	1
130	1	1	1	1	1	1	1	1	1	1	1	1	7	1	1	1	2	1	1	1	1	1	1	2	6	2	1	1	2	1	1	1	1	5	1	2	2	2	1	1	1	4	2	7	1	2	1	1	1
140	1	1	1	1	1	1	1	1	1	1	1	1	5	1	1	1	1	1	1	1	1	1	1	2	6	1	1	1	1	1	1	1	1	3	1	2	2	2	2	2	1	5	1	6	1	2	1	1	1
150	1	1	1	1	1	1	1	1	1	1	1	1	6	1	1	1	2	1	1	1	2	1	1	2	3	1	1	1	2	1	1	1	1	4	1	2	2	2	1	1	1	5	1	4	1	1	1	1	1
160	1	1	1	1	1	1	1	1	1	1	1	1	4	1	1	1	1	1	1	1	1	1	1	1	2	1	1	1	1	1	1	1	1	3	1	2	2	2	1	1	1	4	2	5	1	1	1	1	1
170	1	1	1	1	1	1	1	1	1	1	1	1	5	1	1	1	1	1	1	1	1	1	1	1	3	1	1	1	1	1	1	1	1	3	1	2	2	2	1	1	1	6	1	4	1	1	1	1	1
180	1	1	1	1	1	1	1	1	1	1	1	1	4	1	1	1	1	1	1	1	1	1	1	1	2	1	1	1	1	1	1	1	1	3	1	1	1	2	1	2	1	3	1	3	1	1	1	1	1
190	1	1	1	1	1	1	1	1	1	1	1	1	4	1	1	1	1	1	1	1	1	1	1	1	2	1	1	1	1	1	1	1	1	2	1	1	1	2	1	1	1	4	1	3	1	1	1	1	1
200	1	1	1	1	1	1	1	1	1	1	1	1	3	1	1	1	1	1	1	1	1	1	1	1	3	1	1	1	1	0	1	1	1	2	1	1	2	2	1	1	0	5	1	2	1	1	1	1	1
Max # spikes	1	2	1	1	2	3	1	2	1	1	2	2	7	3	2	3	4	2	4	3	3	4	3	7	9	4	3	3	6	4	3	2	4	5	3	4	3	2	7	6	3	6	4	7	3	2	7	6	3
K+ current
Ctrl MO	Ctrl MO + EVS	Nav1.6 MO	Nav1.6 MO + EVS	Nav1.1 MO	Nav1.1 MO + EVS
344.324	565.413	867.513	355.794	735.514	618.205
369.019	811.157	1248.21	1184.53	682.373	1060.67
565.796	979.085	306.64	446.289	584.717	366.374
281.006	609.562	1002.16	174.56	407.023	599.365
564.005	867.838	544.352	740.682	353.638	874.878
337.158	750.651	1185.22	597.005	791.097	755.208
1124.48	781.209	736.206	799.276	634.074	803.345
869.344	645.996	557.047	905.68	772.909	409.18
423.136	516.357	712.687	637.695	581.665	485.026
341.675	514.364	658.122	1103.89	1068.16	324.504
416.789	453.003	621.093	595.133	397.746	297.323
510.579	586.182	452.555	572.957	272.095	524.251
735.514	778.971	249.023	613.932	482.707	483.765
421.753	1184.37	413.289	476.359	385.009	594.97
671.183	542.765	731.689	1240.6	790.283	815.836
584.717	485.026	599.121	473.267	415.853	495.972
1010.87	317.057	507.528	1070.47	384.521	1170.41
466.308	297.32	483.48	958.455	486.328
469.116	597.087	938.802	564.046	1016.15
650.676	1060.67	855.916	1282.03
484.578	366.374	303.304	802.002
367.432	599.365	803.507	181.071
472.046			218.547
489.177
665.527
[truncated: 82 more columns]
