# Supplementary material for: Characterization of Na+ currents regulating intrinsic excitability of optic tectal neurons
Source: Life Sci Alliance. 2023 Nov 2;7(1):e202302232. doi: 10.26508/lsa.202302232 (PMC10622587; doi:10.26508/lsa.202302232)
Supplement: Supplementary file 8 [file LSA-2023-02232_TableS3.xlsx]

## Sheet: Sheet1
Supplementary Table 3: Effect of Nav channel knockdown on the homeostatic regulation of Na+ currents by tectal neurons exposed to short-term visual stimulation.
	Fast Na+ current	Persistent Na+ current	Resurgent Na+ current
Control MO	147.5 ± 50.4pA	63.0 ± 27.3pA	66.1 ± 33.0pA
Control MO + EVS	267.4 ± 86.3pA	91.6 ± 30.3pA	91.3 ± 31.3pA
	p<0.0001	p=0.0076	p=0.0348
Nav1.6 MO	224.9 ± 85.0pA	85.4 ± 45.2pA	85.5 ± 42.4pA
Nav1.6 MO + EVS	205.1 ± 66.8pA	81.1 ± 34.8pA	89.5 ± 35.9pA
	p=0.4290	p=0.7482	p=0.7585
Nav1.1 MO	172.3 ± 47.3pA	62.2 ± 26.7pA	63.5 ± 26.4pA
Nav1.1 MO + EVS	216.1 ± 66.4pA	66.6 ± 21.9pA	68.0 ± 21.9pA
	p=0.0253	p=0.5723	p=0.5542
Nav1.2 MO	144.1 ± 51.5pA	60.2 ± 32.4pA	62.9 ± 27.2pA
Nav1.2 MO + EVS	220.3 ± 77.5pA	81.4 ± 24.9pA	86.3 ± 29.6pA
	p=0.0023	p=0.0444	p=0.0329
Control MO vs Nav1.6 MO	p=0.0247	p=0.4107	p=0.6393
Control MO vs Nav1.1 MO	p=0.9191	p>0.9999	p>0.9999
Control MO vs Nav1.2 MO	p=0.9956	p>0.9999	p>0.9999
