# Supplementary material for: Characterization of Na+ currents regulating intrinsic excitability of optic tectal neurons
Source: Life Sci Alliance. 2023 Nov 2;7(1):e202302232. doi: 10.26508/lsa.202302232 (PMC10622587; doi:10.26508/lsa.202302232)
Supplement: Supplementary file 9 [file LSA-2023-02232_TableS4.xlsx]

## Sheet: Sheet1
Supplementary Table 4: Effect of Nav channel knockdown on the homeostatic regulation of intrinsic excitability of tectal neurons exposed to short-term visual stimulation.
	Control MO	Control MO + EVS		Nav1.6 MO	Nav1.6 MO + EVS		Nav1.1 MO	Nav1.1 MO + EVS
Max. number of spikes	2.1 ± 1.5	4.0 ± 1.7	p=0.0116	3.9 ± 2.3	2.7 ± 2.1	p=0.1814	1.9 ± 1.1	3.9 ± 1.4	p=0.0064
Threshold potential (mV)	-21.6 ± 4.6	-23.9 ± 3.4	p=0.4504	-21.4 ± 4.4	-19.3 ± 5.9	p=0.6653	-21.9 ± 7.0	-21.7 ± 3.0	p>0.9999
Amplitude of first spike (mV)	36.0 ± 7.4	42.5 ± 6.1	p=0.0476	36.2 ± 8.2	36.5 ± 7.8	p>0.9999	37.4 ± 7.0	44.5 ± 6.5	p=0.0604
Rate of rise (mV/ms)	71.4 ± 30.9	89.8 ± 24.9	p=0.3044	61.5 ± 23.4	69.7 ± 29.8	p=0.8801	68.3 ± 33.2	79.4 ± 26.3	p=0.7031
Spike width (ms)	2.1 ± 0.7	1.7 ± 0.4	p=0.2204	2.0 ± 0.7	2.1 ± 0.8	p=0.9887	2.3 ± 0.6	1.9 ± 0.5	p=0.4447
Na+ current (pA)	246.2 ± 92.5	347.1 ± 140.8	p=0.0407	294.4 ± 149.6	328.9 ± 188.2	p=0.9821	273.0 ± 123.9	391.9 ± 177.6	p=0.0329
K+ current (pA)	545.4 ± 210.9	650.4 ± 231.7	p=0.5003	671.7 ± 270.6	695.4 ± 332.0	p>0.9999	591.7 ± 226.1	628.2 ± 251.7	p>0.9999
sEPSP frequency (Hz)	2.5 ± 2.6	5.5 ± 6.5	p>0.9999	4.5 ± 4.3	3.5 ± 4.1	p>0.9999	4.3 ± 3.3	6.1 ± 4.8	p>0.9756
sEPSP amplitude (pA)	5.1 ± 1.4	6.6 ± 2.3	p=0.2885	5.7 ± 1.4	6.0 ± 2.3	p>0.9999	5.6 ± 1.6	8.0 ± 5.6	p=0.8347
sIPSP frequency (Hz)	2.3 ± 2.1	3.2 ± 2.3	p>0.9999	2.2 ± 2.1	1.9 ± 1.9	p>0.9999	1.6 ± 1.5	2.1 ± 1.6	p=0.9997
sIPSP amplitude (pA)	10.6 ± 5.9	13.3 ± 5.9	p>0.9999	10.1 ± 4.2	12.4 ± 6.3	p>0.9999	12.9 ± 5.7	18.4 ± 10.6	p=0.7108
