# Supplementary material for: Characterization of Na+ currents regulating intrinsic excitability of optic tectal neurons
Source: Life Sci Alliance. 2023 Nov 2;7(1):e202302232. doi: 10.26508/lsa.202302232 (PMC10622587; doi:10.26508/lsa.202302232)
Supplement: Supplementary file 10 [file LSA-2023-02232_TableS5.xlsx]

## Sheet: Sheet1
Supplementary Table 5: Effect of developmental Nav channel knockdown on the regulation of Na+ currents by tectal neurons.
	Fast Na+ current	vs Control MO	Persistent Na+ current	vs Control MO
Control MO	177.8 ± 59.6pA	-	70.7 ± 24.5pA	-
Nav1.6 MO	195.6 ± 83.0pA	p=0.9534	74.3 ± 41.2pA	p=0.9987
Nav1.1 MO	191.4 ± 74.8pA	p=0.9845	52.7 ± 31.8pA	p=0.5184
Nav1.2 MO	154.7 ± 49.9pA	p=0.8156	71.6 ± 31.2pA	p>0.9999
Nav MOs	173.2 ± 86.8pA	p=0.9998	54.8 ± 27.8pA	p=0.5099
