# Supplementary material for: Characterization of Na+ currents regulating intrinsic excitability of optic tectal neurons
Source: Life Sci Alliance. 2023 Nov 2;7(1):e202302232. doi: 10.26508/lsa.202302232 (PMC10622587; doi:10.26508/lsa.202302232)
Supplement: Supplementary file 11 [file LSA-2023-02232_SdataF7.xlsx]

## Sheet: Visual Acuity
Panel B	Ctrl MO			Nav MOs
Spatial Freq.	Mean Z-score	SD	N	Mean Z-score	SD	N
3	7.005	3.913	27	2.632	3.403	26
4.5	3.475	2.728	27	0.9744	2.036	26
9	1.278	1.807	27	0.501	1.555	26
18	0.1302	1.404	27	0.7261	1.764	26
0	5.556e-09	1	27	-3.846e-09	1	26
Panel C - baseline motility (cm/s)
Ctrl MO	Nav MOs
1.1657	1.44161
1.66118	1.43791
0.88639	0.83879
3.19184	1.27891
1.14274	1.51617
1.62546	1.22842
0.0944132	0.661876
2.16148	2.60406
0.90431	1.4997
1.34927	1.14957
1.64905	0.344947
1.37469	1.55923
1.71797	1.85319
1.33371	0.654145
1.31808	2.84337
1.05254	1.15182
0.43294	1.51
2.16292	2.04645
1.42079	1.5813
1.8195	1.95914
0.845818	0.890728
1.69884	1.34541
1.03349	0.532034
1.44696	2.01705
1.25201	0.44018
0.330747

## Sheet: MSI
Panel E - normalised delta velocity (cm/s)
	Ctrl MO																											Nav MOs
No Stim.	0.799	0.6735	0.8369	0.8941	0.9408	0.7346	1.0419	1.3203	0.9861	0.8632	1.0271	0.9604	0.8477	0.9543	0.9387	0.6863	0.5551	0.8726	0.8238	0.9821	0.4423	0.9828	0.6535	1.2129	1.0577	1.1374	1.0351	0.5528	0.7857	0.9119	0.8787	1.103	1.0634	1.1971	1.0867	0.8606	1.0829	0.9913	0.8245	0.8321	1.0888	0.8964	0.9163	0.7096	0.6934	0.3153	0.2885	1.1187	0.9745
Visual	0.6124	0.7983	0.8447	0.9929	0.7594	0.5763	0.7362	1.1024	1.2209	0.9371	1.0773	1.2527	1.1248	0.9597	0.8578	0.6662	0.6421	0.6619	0.9869	1.0962	0.4754	1.1861	0.8276	1.2128	1.1185	0.9442	1.1052	0.5403	0.7624	0.8342	0.9532	1.2733	1.3583	1.3264	1.127	0.9097	1.1489	1.0747	0.9338	0.8622	0.9662	1.1818	0.9594	1.0175	0.6721	0.3039	0.269	1.0377	0.8279
Mech.	0.8042	0.7935	0.8507	1.2176	0.6311	0.541	0.7527	1.1252	1.1351	0.6287	1.025	1.1122	0.8087	0.9274	0.9466	0.9003	0.6418	0.856	0.9913	0.8511	0.411	1.0554	0.7854	1.1598	1.0866	1.056	1.5179	0.5233	0.738	0.93	1.0307	1.0495	1.0478	1.0337	1.0993	0.7302	1.2265	0.9703	0.9021	0.8591	0.9409	1.107	0.7439	0.7587	0.6943	0.3116	0.2366	1.1237	0.91
V+M	0.6709	1.0612	1.6838	1.6825	1.5864	0.6095	1.444	1.9237	1.7528	1.5022	2.1771	1.9356	1.6047	2.0378	1.6641	1.8426	1.698	1.8556	1.9452	1.9804	1.3966	1.8854	1.7658	0.927	2.2437	1.4889	1.641	0.9034	0.7428	1.8954	1.224	0.735	2.3422	1.6333	1.94	1.4044	1.519	1.5201	1.5442	0.9539	1.865	3.0957	1.7026	0.9267	0.2514	0.3872	0.2871	1.0738	0.8052
V+M: 250ms	0.797	0.3861	0.6976	0.3483	0.4552	0.4226	0.6103	0.2437	0.572	0.6409	0.931	0.1788	0.4505	0.2393	0.5337	0.3748	0.3129	0.4693	0.4623	0.4211	0.0607	0.6005	0.4567	0.5496	0.6729	0.7567	0.5366	0.5499	0.9728	0.631	0.4541	0.4574	0.2137	0.3968	0.5063	1.7167	0.6415	0.5582	0.4374	2.6749	0.7914	1.8381	0.5113	0.238	0.5945	0.2647	0.2315	0.8987	0.452
V+M: 500ms	1.5162	1.394	1.195	2.0626	1.1672	0.4937	0.8264	1.4653	1.6731	0.9239	1.2083	2.571	1.9696	1.7296	1.9681	1.9696	0.9639	1.362	1.8863	1.2483	1.1739	1.9323	0.6999	1.5249	3.0051	2.5052	2.2021	0.8518	1.2125	1.3411	1.5846	1.4457	1.3555	1.1561	1.7704	1.7348	1.0344	1.3746	1.5304	1.3523	1.8681	2.9411	0.8795	0.83	0.2788	0.2506	0.3363	1.0894	1.0228
Panel F - MS Index
	Ctrl MO																											Nav MOs
0ms	1.728	1.582	0.993	0.695	1.089	1.793	0.961	0.745	0.436	0.603	1.021	0.545	0.743	1.123	0.94	1.766	1.644	1.803	0.971	0.807	1.938	0.59	1.134	-0.236	1.006	0.577	1.39	0.672034	-0.0257083	1.27212	0.284096	-0.42276	0.724361	0.231378	0.721384	0.543806	0.322134	0.414441	0.653673	0.106356	0.930242	1.61948	0.774651	-0.0892383	-0.625949	0.274103	0.0672863	0.0347885	-0.0274188
250ms	-0.217	-0.516	-0.174	-0.649	-0.401	-0.267	-0.171	-0.779	-0.531	-0.316	-0.136	-0.371	-0.599	-0.59	-0.378	-0.437	-0.513	-0.291	-0.532	-0.616	-0.567	-0.494	-0.448	-0.547	-0.398	-0.199	-0.514	0.0177679	0.275971	-0.243587	-0.523605	-0.640776	-0.842671	-0.700844	-0.550754	0.887106	-0.44164	-0.480599	-0.531591	2.10241	-0.180915	0.555339	-0.467063	-0.766093	-0.115459	-0.12899	-0.139405	-0.13395	-0.45404
500ms	0.897	0.746	0.125	0.638	0.537	0.03	0.123	0.131	0.12	-0.014	0.122	1.052	0.508	0.802	1.294	0.455	0.501	1.058	0.911	0.139	1.469	0.629	-0.154	0.257	0.167	1.653	0.992	0.576532	0.590373	0.607648	0.6624	0.135396	-0.020614	-0.128393	0.570896	0.907002	-0.0996605	0.279055	0.638895	0.56843	0.933451	1.48866	-0.0832812	-0.184275	-0.585181	-0.175387	0.250186	0.0498217	0.235415
Panel G - MS Index							Panel H - Preferred ISI
0ms		250ms		500ms
Ctrl MO	Nav MOs	Ctrl MO	Nav MOs	Ctrl MO	Nav MOs		Ctrl MO	Nav MOs	Bin Center	Ctrl MO	Nav MOs
1.728	0.672034	-0.217	0.0177679	0.897	0.576532		0	500	0	0.814815	0.52
1.582	-0.0257083	-0.516	0.275971	0.746	0.590373		0	500	250	0	0.08
0.993	1.27212	-0.174	-0.243587	0.125	0.607648		0	0	500	0.185185	0.4
0.695	0.284096	-0.649	-0.523605	0.638	0.6624		0	500
1.089	-0.42276	-0.401	-0.640776	0.537	0.135396		0	500
1.793	0.724361	-0.267	-0.842671	0.03	-0.020614		0	0
0.961	0.231378	-0.171	-0.700844	0.123	-0.128393		0	0
0.745	0.721384	-0.779	-0.550754	0.131	0.570896		0	0
0.436	0.543806	-0.531	0.887106	0.12	0.907002		0	500
0.603	0.322134	-0.316	-0.44164	-0.014	-0.0996605		0	0
1.021	0.414441	-0.136	-0.480599	0.122	0.279055		0	0
0.545	0.653673	-0.371	-0.531591	1.052	0.638895		500	0
0.743	0.106356	-0.599	2.10241	0.508	0.56843		0	250
1.123	0.930242	-0.59	-0.180915	0.802	0.933451		0	500
0.94	1.61948	-0.378	0.555339	1.294	1.48866		500	0
1.766	0.774651	-0.437	-0.467063	0.455	-0.0832812		0	0
1.644	-0.0892383	-0.513	-0.766093	0.501	-0.184275		0	0
1.803	-0.625949	-0.291	-0.115459	1.058	-0.585181		0	250
0.971	0.274103	-0.532	-0.12899	0.911	-0.175387		0	0
0.807	0.0672863	-0.616	-0.139405	0.139	0.250186		0	500
1.938	0.0347885	-0.567	-0.13395	1.469	0.0498217		0	500
0.59	-0.0274188	-0.494	-0.45404	0.629	0.235415		500	500
1.134	0.292472	-0.448	-0.493527	-0.154	-0.062139		0	0
-0.236	-0.196895	-0.547	-0.4023	0.257	-0.496837		500	0
1.006	0.324959	-0.398	-0.622366	0.167	0.479335		0	500
0.577		-0.199		1.653			500
1.39		-0.514		0.992			0
[truncated: 3 more columns]

## Sheet: Schooling
Inter-tadpole Distance (cm)			Inter-tadpole Angle (deg)
Ctrl MO	Nav MOs		Ctrl MO	Nav MOs
1.4128	5.66778		122.289	0
3.88897	6.07334		64.6223	57.2396
2.48528	0.570524		173.089	57.2396
1.61867	6.7945		18.6669	62.6789
2.62835	3.41317		56.9761	36.648
1.01511	4.93857		38.3092	26.0309
1.73178	4.35288		24.5151	118.989
3.26921	1.86318		53.5088	118.989
4.77345	2.20814		78.0239	101.321
2.66571	5.12861		24.5151	26.4581
2.81142	3.93785		78.0239	74.8631
3.00509	6.69592		60.6177	13.5874
2.60184	2.91451		36.1026	40.0455
4.16303	2.02228		110.536	101.73
3.44561	4.01885		86.0206	176.593
2.99313	3.29761		49.918	102.172
1.23418	3.94924		141.911	81.2348
1.25458	2.15414		45	144.777
1.87185	2.42503		63.6669	113.051
0.508249	2.01333		38.2724	20.6276
2.12125	3.8685		20.393	92.4238
1.7886	2.03931		17.8794	81.1026
2.13294	2.01241		56.4778	55.9581
1.71621	3.49739		94.7501	137.193
0.959878	4.74346		35.0647	151.011
0.756691	0.267526		157.354	177.042
0.740203	4.24035		69.0189	90
1.10462	1.93968		104.084	27.2319
1.05519	1.18127		21.3347	12.8136
0.549735	2.89972		47.6842	146.221
1.44883	1.54999		82.6614	9.13409
1.42449	2.20442		18.9945	90.2367
1.47017	2.54785		97.3386	168.442
1.83785	2.31801		19.3147	131.237
0.709694	1.46247		171.777	60.3206
0.599415	7.23206		140.539	61.0112
0.875941	2.25317		20.6276	123.69
1.47085	3.26561		115.378	47.4238
0.882606	3.46044		143.223	12.8968
1.4945	0.986664		45	158.159
2.63528	3.21053		41.0206	20.9657
0.853694	3.10561		77.2958	33.7793
0.854859	0.658267		5.36563	180
1.28781	0.859266		10.0768	122.76
0.900375	1.68982		147.277	35.3982
0.577631	5.01059		3.48138	81.8297
0.664206	1.80566		138.43	5.64068
0.555044	6.78041		8.84701	76.189
0.296488	2.21472		3.40138	134.167
1.4224	2.55366		93.9372	101.258
0.590623	1.1319		80.6971	32.9086
1.67839	4.86475		49.2856	19.9625
1.57804	2.98185		70.6203	119.133
5.47088	3.26887		65.2173	99.1704
2.91403	6.63991		27.2895	81.296
6.78913	3.67158		92.5068	21.6284
3.53687	10.1997		104.132	59.6676
4.40655	3.8299		38.9146	54.0777
2.8215	0.646428		43.0452	157.878
4.08145	4.03849		4.13053	103.8
3.14998	3.71133		20.6018	78.0886
1.90895	3.63583		16.4713	56.0786
3.35181	4.14209		21.7247	147.164
4.20136	4.28757		98.3389	93.7029
1.96122	1.25863		120.064	10.0976
2.26168	5.21286		1.12286	168.65
5.11835	1.98972		104.509	86.8202
3.39604	3.71526		6.17018	137.272
2.13664	2.14952		5.88245	162.163
1.82312	2.38127		12.0526	40.5899
2.24986	2.50074		9.50494	157.247
3.24598	1.33101		14.7287	135.618
1.82777	0.448126		24.2336	5.37134
1.46834	3.69366		66.1994	50.7072
2.42	1.51696		38.9099	161.214
3.89085	1.17219		29.405	166.586
3.59058	1.23341		61.5451	171.291
1.12738	0.580866		3.70101	176.931
4.71246	0.435277		65.2461	178.612
1.55405	0.44206		18.7213	83.6598
3.43488	1.86869		42.8238	170.48
1.60308	4.80343		12.8388	111.557
0.836379	4.70823		16.5398	27.8973
3.27857	4.28926		98.7663	61.3895
0.339308	3.46845		5.36563	89.2868
1.07002	1.94506		23.1722	75.8829
0.890924	2.21747		35.2248	108.55
3.61927	1.67256		19.6517	27.0685
0.457651	1.88523		7.44082	126.239
0.495101	0.289803		42.6656	175.323
1.57123	4.05109		1.18731	37.5123
3.32129	0.860058		15.916	13.1949
1.14691	0.732247		9.81789	179.78
0.375405	0.570701		56.3815	3.2882
0.872166	4.40683		8.63058	19.8077
0.464699	6.98191		61.7472	65.0177
0.821892	6.64143		70.3777	84.8254
0.653437	4.26231		19.6223	45.3948
1.23779	2.41657		90	67.6834
2.87431	4.17125		171.234	113.078
1.88695	1.76962		51.1702	10.0948
1.61706	2.35071		8.50458	65.3766
1.79507	4.03515		15.9454	55.2817
3.4464	3.77389		3.70629	99.042
2.88849	1.76886		35.6553	14.0362
3.05478	1.29354		98.165	79.2342
3.64937	3.01161		133.82	93.2705
1.9166	1.74223		26.3331	4.73978
2.58955	0.945078		19.4721	5.35506
3.36154	2.53252		6.86095	1.4038
3.60936	3.87263		36.1026	46.7986
2.65121	2.97113		14.6252	3.95127
4.2393	3.64247		50.7278	86.3135
2.70207	3.01993		37.0019	133.112
1.44909	2.78693		22.3766	81.5737
3.21046	2.88329		60.6191	146.95
1.71949	2.95917		23.6173	59.6334
2.63155	1.64621		53.8974	153.416
3.11528	2.69277		171.835	161.953
2.73995	2.37246		117.938	138.413
1.64047	2.42147		143.897	89.8853
2.97056	2.81408		17.7948	47.821
2.40662	0.488611		31.1176	42.0643
2.83595	2.01158		175.015	42.0643
3.1974	1.76066		157.22	0
1.99263	3.10062		26.426	110.034
0.902078	4.18357		4.69166	23.0782
2.44087	2.24114		78.7219	51.9195
2.18618	3.75478		74.0303	137.821
4.10428	4.41457		62.0813	90
4.24886	1.62648		171.084	132.179
3.73938	2.89025		126.834	47.9357
3.1223	6.1338		89.9071	61.7472
3.73631	2.84386		36.9272	28.2528
1.16247	3.14107		11.1852	90
0.908243	2.91071		15.7312	100.333
3.66866	1.25533		21.1959	38.0805
1.17003	1.54861		42.0643	0
4.61244	4.45777		63.2603	100.333
1.3032	2.90778		12.4331	90
3.46794	2.32794		5.57215	90
0.280059	5.19843		1.24794	53.8974
3.9979	5.26861		14.3528	143.897
2.08993	5.80832		8.7807	121.118
3.49712	1.30511		123.863	22.7798
2.03235	5.00086		78.9163	75.8867
1.36585	4.8546		4.886	28.1495
1.17853	3.18668		6.13394	104.036
4.18212	2.3413		63.2444	0
3.44675	3.78054		36.1868	155.892
3.25769	3.68127		27.0576	155.892
3.81521	5.14749		8.21891	75.8867
1.35704	5.50396		27.9679	80.0053
4.65709	0.610052		58.0039	104.036
5.3933	6.11393		100.201	121.118
2.57057	6.10739		42.1975	17.0814
2.47798	1.54019		38.3722	22.4885
0.914394	3.31534		3.82536	133.404
2.63388	4.99743		1.22498	141.101
1.60384	4.95458		39.5972	169.694
1.33014	1.23868		28.1206	28.5932
0.986359	5.77042		0	124.019
2.31333	3.56883		28.1206	19.9831
4.06969	1.27874		47.7437	43.198
3.67936	0.317503		47.7437	30.6075
2.22809	1.43477		47.7437	12.5905
2.29624	4.49868		0	32.6887
0.877653	3.11794		17.8839	14.1666
2.43624	3.2066		65.6276	44.7741
1.80696	2.76723		47.7437	18.5222
7.06356	0.329201		97.232	173.292
4.43292	3.56781		96.007	39.8887
1.46858	2.04392		0.679422	90
4.50102	0.454814		57.3245	0
2.94622	1.27319		47.224	67.5115
1.82576	1.03368		19.1033	105.781
3.71247	1.48775		54.2197	105.781
4.15595	1.75087		59.6716	19.9831
0.775812	3.22115		5.45185	0
1.87608	2.55986		47.7437	48.5763
0.973359	4.01736		0	99.3444
0.443301	1.47045		0	147.921
1.37684	1.25894		0	165.902
1.18512	0.370827		7.67067	17.9815
0.324099	2.91401		1.5394	165.902
1.34623	3.03188		6.13127	175.576
0.516462	3.08087		6.99125	166.443
3.34254	2.94054		68.7682	128.66
4.22007	4.98871		108.365	128.66
4.96354	4.26109		155.628	0
4.91952	2.56731		137.744	76.0322
4.39716	2.76725		90	13.9678
2.37199	3.92098		42.776	90
1.21383	2.92584		4.44792	13.9678
5.30102	2.87078		64.1195	31.05
0.700179	3.8952		14.6554	97.6098
2.51222	2.5551		33.9402	46.6796
3.52988	3.22171		91.2647	112.099
0.396323	1.58099		22.4965	65.4191
2.24572	3.64962		20.2796	38.6172
3.06274	5.84657		12.8786	90
3.43273	6.09376		19.7898	128.617
5.63751	3.3739		32.6684	7.60984
3.53912	0.759872		103.866	150.716
2.84522	1.39125		123.655	3.93723
3.12119	2.37822		118.705	3.67261
2.09956	2.11672		20.6639	146.779
1.86135	1.93095		98.0415	32.6347
1.87729	2.77229		137.429	18.6669
3.75525	3.69689		41.1215	29.5814
4.41399	4.48475		102.095	158.199
3.53578	3.02518		60.9733	176.866
0.799213	2.18799		21.504	146.328
3.01398	1.1192		45.0999	30.5372
2.54249	3.4781		23.5959	82.6614
2.42767	1.56833		32.4185	28.0447
1.53043	3.55359		28.5548	54.6167
2.71696	3.19721		10.9145	21.8014
1.71627	2.01108		7.89087	51.3828
3.19116	3.15882		4.98772	14.0362
3.32439	1.10073		5.92678	150.88
4.36728	4.09855		53.5407	164.916
4.57601	3.15454		83.8884	99.2046
7.34102	3.68986		152.456	47.1237
5.15302	3.25648		92.3223	35.5377
0.787734	3.46985		1.56792	66.5699
5.91979	2.15856		90.7543	9.46232
1.78176	2.84269		19.0935	156.109
3.41328	3.12203		73.2288	53.011
2.68437	0.626963		22.028	177.91
3.30894	3.30608		82.203	96.9358
3.88387	4.37673		8.97423	43.9248
2.44194	1.45177		175.702	151.552
1.14414	6.04052		3.76931	144.181
1.1585	6.48116		16.8946	146.785
0.775583	3.41882		11.6602	69.0343
2.17923	1.12063		8.64112	147.12
4.81146	0.733368		16.7712	168.086
2.64572	1.64621		8.1301	20.9657
4.27835	3.05641		45.7797	122.88
0.688102	3.77622		7.76097	90
1.75674	2.16006		105.803	180
1.69009	1.17003		69.8997	180
1.23861	2.35682		10.7327	0
1.53297	4.91601		2.60256	90
2.58422	6.5962		13.7205	90
1.42292	3.58064		16.323	0
2.052	2.05619		2.33315	0
3.15767	1.0544		11.3074	180
1.39574	3.7295		2.66626	175.068
1.05416	4.48852		8.06641	175.068
2.97046	1.04516		67.5666	25.1564
3.14206	3.19756		21.7869	167.372
2.93184	2.16152		22.5503	167.471
6.15861	1.37032		104.468	150.032
3.69356	4.56588		81.9173	42.5959
1.16881	0.508249		124.439	151.295
3.37503	2.15748		101.889	173.83
3.40793	2.47666		168.522	34.8753
4.63922	1.49275		108.925	58.6734
4.02535	1.84859		59.5977	117.531
1.35112	3.82241		55.561	67.4008
1.14402	4.4001		180	150.275
3.42793	3.92643		26.3563	151.052
3.14778	3.50806		20.785	125.895
1.09964	3.89821		27.0558	41.5758
2.97195	4.95015		6.27077	18.2851
1.21607	4.83548		8.00184	23.2907
2.52777	3.62332		160.52	125.895
3.12916	1.893		90	125.895
2.96846	4.29064		90	34.8471
1.81504	3.28444		48.8373	151.323
2.46961	4.30653		41.1627	115.428
3.55819	3.23672		18.4349	118.677
1.47894	2.96304		32.3004	61.323
3.1777	3.50655		5.94409	118.677
0.743044	0.420021		16.5368	56.391
2.26605	1.49737		177.057	157.401
3.08406	4.35604		176.999	22.5992
1.05507	2.88098		1.82192	180
3.15551	1.09604		170.819	85.0679
4.13711	1.45283		168.997	28.677
0.210155	4.88552		6.17992	52.1518
2.45947	5.59835		155.772	0
1.30549	3.14523		54.2836	52.1518
2.47314	0.499433		101.489	44.1827
2.82237	3.27237		65.7723	148.229
4.50926	3.24355		36.1164	104.046
0.746684	3.02728		82.4054	4.20898
3.26318	4.56007		63.9704	4.20898
0.687471	2.15781		28.1218	132.979
3.21888	4.50893		7.33677	137.188
2.41036	1.74451		56.6336	167.12
1.34946	1.66414		40.2123	140.728
2.12347	4.77345		61.2764	107.35
4.37046	5.15512		67.5472	129.272
6.36838	0.395961		121.368	21.9218
2.51966	3.11805		53.8204	59.77
1.22671	4.07702		8.20594	96.0777
1.13721	2.09556		48.4182	22.5992
1.98018	6.12287		61.336	118.677
5.70439	3.71334		23.1986	140.26
4.75454	3.0304		84.5346	74.4139
1.95863	1.80197		62.0263	78.6229
0.310543	3.2106		0.690277	61.4825
5.11686	2.99097		130.767	165.529
9.23651	4.54583		132.184	78.7779
4.2354	4.87304		1.41721	157.401
2.95277	1.5038		157.668	174.759
4.10772	3.24939		71.5651	156.668
4.05396	4.551		135	28.5732
1.39751	3.52869		68.1986	37.8031
3.7133	1.343		156.801	112.217
2.45875	1.82284		153.51	20.7618
2.74771	0.703768		3.29176	164.479
0.597215	3.48619		15.1804	90
2.50339	5.26851		11.8887	180
1.55204	5.93729		11.2352	90
2.50441	4.45108		164.745	142.152
2.02331	1.70846		3.94519	158.078
3.58611	1.73178		22.3323	4.93209
0.719403	2.53557		23.7495	94.9321
0.940813	1.52011		130.113	180
2.1276	3.18774		30.6507	175.068
1.2123	0.524104		99.4623	172.39
3.88802	5.33166		171.027	7.60984
2.14885	3.61913		90	165.011
1.01116	2.71269		21.8014	172.39
1.92376	3.01874		67.6677	77.4581
0.599604	5.65531		28.0245	94.9321
0.613111	3.5187		4.27501	66.6923
2.65679	7.10168		61.9755	129.768
2.37521	4.79361		90	163.54
5.64429	5.2104		95.6656	84.3243
3.25963	3.48999		33.6901	151.017
7.38705	2.53269		91.7204	158.059
2.48464	3.37332		144.462	17.1592
2.91542	0.847555		26.5651	175.218
4.67782	1.82845		108.435	173.997
5.43843	1.02248		97.9733	10.7843
1.15445	3.18091		10.4617	60.5998
1.68677	2.75886		0	7.2715
1.72596	4.24653		67.6677	53.3283
2.48954	4.50769		90	68.8007
1.54693	4.34247		18.4349	8.20087
2.20852	4.13697		15.2551	57.4318
1.44042	0.894723		3.36646	139.028
0.691714	3.47214		18.4349	122.939
1.52146	4.71972		18.4349	38.6144
0.679253	3.74251		0	135.383
1.79828	3.83057		121.942	63.7506
1.07582	1.35954		8.17123	173.311
1.2491	3.4822		22.5206	66.5579
0.814631	4.24741		12.0589	133.361
1.87024	3.0534		3.88765	66.8031
0.439318	3.14444		85.8878	7.94347
2.17637	2.93481		175.888	16.1443
0.395349	3.21161		85.8878	153.435
2.30621	1.86777		71.5651	145.491
4.61044	3.35284		21.6148	30.6639
5.31884	2.07052		93.1798	175.901
1.41946	3.26962		101.111	79.895
4.06051	3.94077		138.424	22.4632
3.3236	0.762277		120.466	15.9236
2.18301	0.794942		55.7204	93.3665
3.36269	1.54642		176.186	109.29
4.17399	0.734042		72.0766	127.605
1.01802	3.54653		7.59174	91.3639
5.08061	2.07662		79.6683	60.7
1.97621	1.22253		23.8736	113.827
3.0439	1.05606		48.203	118.568
2.74541	0.652694		38.991	134.491
3.23198	0.928539		17.3762	19.29
0.373251	2.38352		30.8268	164.809
2.24334	1.46248		54.7004	175.901
1.52057	0.702938		12.0948	115.201
6.59144	3.11353		81.0851	31.3859
2.21494	4.49703		56.1085	167.726
0.864268	3.98469		127.674	136.34
2.20811	6.36497		156.831	142.921
2.44871	3.05817		164.178	178.419
4.99256	8.36756		131.576	38.6598
3.13684	1.88202		11.0593	97.2272
6.69787	5.07782		142.635	119.852
4.05132	4.04025		30.4655	169.602
0.412158	3.75215		64.7668	11.9785
3.72767	3.92771		28.6575	164.843
3.75749	1.07		93.4243	4.75949
4.37856	3.29493		112.62	119.852
4.05926	3.49124		83.9623	0
2.07336	3.48984		71.1942	173.353
2.66325	2.48435		101.272	178.112
2.70108	1.87729		30.0774	4.66813
2.52685	0.782144		131.055	28.9851
3.2448	1.3941		45.8146	24.317
1.6238	0.589275		8.88581	33.9054
3.46273	0.93958		111.016	4.92033
2.69001	2.7257		17.5917	65.2913
3.86448	4.42991		1.11415	158.197
1.18836	3.83951		16.4776	36.9606
0.933	2.02952		42.7994	175.726
2.94926	4.07618		72.8767	60.9697
3.97819	3.56785		17.1564	123.304
0.399445	3.74174		13.3092	110.435
1.95709	3.70955		13.3092	115.103
1.86425	2.58912		0	37.1766
0.893302	3.28219		14.4703	130.55
1.48265	3.36826		1.03546	71.6557
1.01772	2.39403		15.5058	157.795
2.19766	1.52156		26.5651	79.6673
1.89478	2.57942		26.5651	151.323
2.20571	2.90118		32.4302	160.481
1.61303	1.34529		54.9611	110.034
3.62832	3.31231		22.5309	68.0782
2.552	1.615		9.18054	31.1176
1.27953	1.00939		45.7806	90
3.08564	0.594024		138.725	20.0339
2.22748	3.89203		141.046	146.221
4.94741	4.55775		80.2295	123.779
1.60742	2.58504		45.9435	9.46232
2.48701	1.71166		175.332	9.46232
0.432629	2.80805		32.4693	160.785
0.990552	4.30483		78.2498	128.886
5.93675	3.46579		87.1809	19.6273
6.35159	7.27171		119.65	109.259
3.62026	4.0992		82.0402	6.25727
5.06534	1.61431		169.221	54.7535
2.28478	3.89637		41.9664	48.4962
3.73052	2.44637		148.813	20.4167
3.39394	5.89457		166.379	46.3012
4.09679	4.45395		44.8089	25.8846
1.46154	2.18152		8.95326	63.8384
1.12091	3.25188		107.14	167.276
1.96507	1.15774		65.1739	9.08494
3.30989	1.63916		45	159.807
3.65365	1.02725		54.1805	179.776
0.333458	4.32339		27.8597	12.9367
1.11373	0.643944		135	164.496
2.76643	4.9447		113.225	151.56
1.93618	3.68804		159.169	166.839
2.33336	4.5233		18.1231	155.621
1.56267	4.40255		52.2771	107.124
0.723304	4.85464		12.8968	98.0394
2.0871	5.33985		43.3239	29.6062
1.90785	1.19218		31.419	68.4333
2.22463	5.30452		18.5222	72.2553
2.38991	3.75534		156.549	42.6492
0.875847	7.54634		172.032	99.0207
4.59244	3.7943		121.032	141.67
3.73988	3.48742		76.0322	105.945
0.620088	3.86993		1.18013	33.6901
1.24819	2.34454		5.40812	74.0546
0.951223	1.60021		6.58826	26.5651
2.31476	1.09499		43.602	47.4896
2.21715	1.61608		42.4219	180
2.77703	1.12011		129.082	93.8813
2.27352	4.2747		95.9181	61.7393
3.38834	4.30626		8.04973	138.453
3.15685	2.03541		14.638	28.3859
1.70089	2.15261		77.3959	167.118
2.54003	1.97343		94.6358	25.448
7.46728	1.71276		98.1209	26.6813
4.76207	3.65758		112.759	7.0088
2.60948	0.245122		60.5241	26.6813
4.74218	1.79672		23.1986	174.284
3.647	1.78881		37.3255	159.034
3.22571	0.840172		45	178.475
5.68271	0.946509		68.1986	154.844
2.78333	0.974258		9.50948	154.844
1.67882	2.4806		54.5095	25.1564
0.945601	3.5783		52.7652	90
4.12488	1.87393		54.2726	3.68441
5.0287	4.31811		107.038	93.6844
2.35145	3.94456		16.9471	174.118
1.79241	2.92169		1.75085	80.4331
2.5408	0.625415		54.516	40.7242
3.9295	1.00764		71.4631	5.36563
2.064	1.52439		30.5933	35.3585
2.45443	2.66155		97.8661	53.8751
4.51733	3.21416		67.2728	13.1509
1.55173	2.01752		18.7999	130.724
1.38498	0.69155		11.7934	95.3656
1.98617	3.3988		21.8014	90
1.50781	4.63134		10.008	139.276
2.64811	1.91029		21.8014	171.835
1.65168	2.55626		12.2919	92.7993
1.39868	2.68724		0	81.835
1.18505	2.4418		12.3443	126.103
4.24366	7.30064		83.8074	139.254
3.01843	4.8595		126.11	13.1509
3.80339	5.7267		42.3022	120.709
1.93032	6.52951		48.1798	65.1739
1.71473	1.38914		176.82	101.258
2.11142	4.96423		135	138.034
0.993001	2.37123		27.0816	119.071
1.4444	3.71125		81.5911	114.826
1.63791	2.02463		53.4089	24.8261
3.79107	2.85249		47.9843	143.897
7.57009	5.20265		90.2865	29.0714
2.27813	5.8827		96.8809	53.8974
1.43357	4.1976		29.2287	77.5287
0.989308	5.50783		79.9393	61.7472
3.19818	4.96388		25.171	126.921
1.86813	1.82567		22.8133	118.253
0.512182	3.18916		52.042	131.404
2.18029	1.80361		81.3062	56.2564
0.911882	2.46445		27.8973	33.7436
3.08506	2.28422		35.002	48.0915
2.75564	4.08731		149.991	8.16498
1.98918	2.55959		114.989	84.1176
2.55603	1.26545		60.1729	17.1403
2.01585	0.313		21.1333	126.103
2.10877	5.07701		17.1231	3.68441
2.27094	5.37338		48.2149	129.787
2.60519	4.86515		35.9229	17.2569
2.11943	0.925639		17.0962	120.777
6.04657	0.680309		89.7906	11.8144
8.15188	0.447452		106.887	137.917
4.47085	5.76485		143.254	178.606
3.81932	5.91276		50.5275	38.6837
5.55026	4.5723		92.7263	139.922
2.88461	3.89493		28.5341	128.411
2.37766	4.30376		2.72631	131.987
2.24904	1.18387		25.8078	3.57633
3.16536	2.53549		140.528	18.6626
1.98255	5.18183		95.7365	162.732
2.78224	4.63533		123.736	79.8354
1.97532	2.52859		5.7365	82.8963
3.87333	3.55669		42.6064	58.8139
5.2469	6.07899		36.8699	77.4764
0.942292	2.74597		52.9207	130.861
2.79413	3.02629		7.97804	47.9646
3.85601	4.33622		24.596	104.859
1.96947	4.48269		32.5741	23.5523
1.8896	3.84995		20.556	56.2831
2.37263	0.465276		75.1805	2.53076
0.396611	4.43676		4.41862	131.987
2.17932	1.64835		163.03	0
2.36705	3.57157		167.448	97.1518
1.91105	1.88172		161.042	123.69
2.2979	2.61744		35.9285	26.5382
3.21939	3.07043		172.135	33.6901
3.29717	1.22845		121.608	2.86241
1.31773	4.24079		5.9462	30.8277
2.41947	2.57495		127.554	7.15183
3.12327	1.20753		34.6203	31.927
2.98802	2.61692		164.338	79.8916
3.28196	2.18685		39.0389	24.7751
4.53253	4.30704		44.9851	132.547
1.93837	0.742935		60.2551	7.37536
2.13175	2.40342		42.5104	4.38727
0.81567	3.80922		17.7447	136.934
0.212603	3.54384		10.5142	32.6312
2.18901	1.15445		6.58194	37.0185
0.827818	2.00669		63.4349	60.6449
1.50336	1.81334		90	23.6264
1.77327	2.70778		84.2635	76.289
1.60541	2.13297		39.4725	3.60256
1.90434	2.54003		26.5651	12.1585
1.28511	3.80441		33.6901	47.6614
2.9479	1.26464		160.225	35.5029
0.614535	2.24287		35.4374	11.4679
0.299363	2.00524		17.6928	32.6405
1.93529	2.74118		11.9104	7.86535
0.879207	5.78838		34.992	90
1.06544	1.94247		4.48044	33.4893
0.843072	4.41212		1.30195	56.5107
1.01278	1.53374		16.3908	150.391
2.75833	5.48107		105.461	58.4553
2.77844	5.44066		169.951	151.154
1.87461	0.561378		84.5881	4.64327
2.90808	1.22982		80.3803	4.64327
5.58398	0.708769		82.7757	0
2.70155	2.0773		163.156	155.034
1.9316	2.06132		165.411	158.74
2.75959	2.15875		2.25457	147.324
4.14217	0.923533		61.1108	53.9359
0.535397	3.53298		30.3221	86.2937
4.26543	2.99987		30.7886	63.9651
3.46499	1.36265		39.0776	22.3287
3.95134	5.07754		69.3998	142.804
3.87171	8.24089		41.3322	82.3596
1.99165	8.38888		112.73	93.287
1.7092	0.151743		57.2209	10.9274
3.36515	3.46248		71.3975	7.64041
2.20449	4.94985		10.2868	58.6501
2.6095	5.94929		115.537	65.1739
5.25238	1.14004		107.65	123.824
2.7478	2.96565		7.88688	123.824
2.78947	2.48435		63.7886	0
1.32781	1.01056		41.6726	14.659
0.768079	2.68716		152.917	49.306
3.61281	2.90828		169.509	24.3724
3.00278	0.452383		126.703	0.45369
2.47205	2.81522		6.48307	24.8261
0.848826	1.36322		29.9246	32.0128
2.85996	1.40286		36.4077	21.0853
6.82231	1.85504		67.1963	21.539
0.746131	1.97769		12.7867	18.3187
0.426339	4.00185		42.7113	6.50732
1.8792	3.40327		32.4245	52.1428
2.2092	1.80517		37.5831	51.808
2.13236	5.01939		24.7964	71.6813
2.21398	4.80477		46.604	90
1.24893	5.57429		84.187	161.681
2.19285	5.68416		154.549	157.038
2.38678	0.899545		137.69	23.7402
2.59082	0.2472		16.8595	77.6761
2.99488	0.474546		8.97263	38.3993
0.653621	3.69787		14.226	48.2705
2.11412	4.86087		70.3622	135.248
3.83402	6.9915		155.283	86.9775
4.57942	0.620008		146.31	31.4581
1.7533	3.16666		96.1574	8.76628
2.84585	3.77729		49.5534	40.2244
3.28612	4.74629		43.0703	90
0.692986	0.430759		2.48955	134.752
3.06045	3.56722		40.5808	120.93
1.5617	5.01701		157.069	149.07
3.23644	2.66472		162.35	145.657
2.05935	4.25417		41.5323	101.455
2.69585	3.15545		137.987	112.888
0.962081	3.49655		147.504	29.9853
2.03956	2.45682		9.51688	142.874
2.21411	0.526805		32.0054	26.338
0.369892	2.66633		22.4885	169.212
4.26182	0.768314		170.538	39.73
3.00291	0.223946		35.7009	71.1881
6.0725	4.91997		134.837	62.7787
0.936902	2.94705		169.992	31.8491
0.507726	3.05623		22.4885	30.9296
0.396376	4.86834		0	148.151
2.06477	2.52937		17.318	89.1147
2.20685	3.77957		153.667	120.964
0.27247	2.49007		170.985	49.3847
3.29875	2.33398		122.005	162.437
4.69	1.6609		100.008	149.292
4.4156	1.11062		135.163	51.9062
0.821892	2.52747		0	97.386
4.14101	1.2841		135.163	23.6639
5.06044	2.10747		99.4623	32.4302
1.51489	2.28361		0.545658	25.7207
2.85529	5.08384		90	127.421
3.57922	3.49823		90	157.406
2.79735	2.02742		99.0151	102.377
2.7185	3.13161		150.822	76.6561
3.61832	5.64983		37.5686	135.193
3.49338	2.8718		171.609	48.9372
2.22241	3.01966		38.6402	22.5992
1.85945	1.69261		179.652	134.807
1.69904	1.29734		32.3919	45
1.12245	1.54588		147.956	0
1.59077	0.728222		174.676	45
2.8638	0.927383		153.319	179.807
2.05639	1.99729		43.6838	77.4302
0.861196	2.55558		61.0018	90
2.55232	2.33136		160.017	34.7891
1.93254	0.832145		38.0115	55.2109
2.38565	2.61138		136.664	2.78818
2.34365	7.83387		63.4246	69.8742
3.09368	5.63033		124.966	67.086
5.01961	0.922052		65.9213	92.7882
2.66427	1.45854		87.3974	7.06474
6.40657	2.1887		98.3132	9.27496
9.44091	3.52689		136.721	16.3397
1.53428	0.797678		127.569	4.16467
1.7855	1.95361		62.4394	38.9538
2.38436	6.43948		61.8937	69.4956
1.50198	8.34943		23.2535	108.449
0.844953	2.98125		6.7077	85.8353
2.03716	1.04062		120.861	8.47266
2.28858	0.622191		120.861	37.5794
0.537175	1.53206		33.4635	29.1067
1.94899	3.24224		29.9612	75.098
4.80564	2.76604		179.494	8.012
6.54698	6.46469		63.7855	118.454
1.80247	8.70285		115.708	126.466
3.50022	4.51191		6.91123	109.179
3.88863	3.53247		10.6039	100.706
3.00861	1.22893		17.5151	34.8578
3.53075	2.90773		25.0916	135.564
1.9707	0.285428		154.402	41.9225
1.70545	1.97467		19.9084	24.1706
2.12434	0.520324		134.494	53.2773
2.36964	1.80393		43.5335	99.2686
3.05336	2.24055		159.242	19.1771
1.55612	0.779426		94.6681	105.012
3.55863	0.879412		34.0374	15.0124
5.0729	1.8998		128.706	4.16467
2.12459	0.528796		102.57	18.6902
3.15169	0.451278		122.936	23.2323
1.69768	0.530725		90	81.7801
0.633884	1.22893		63.6669	128.753
1.92774	1.18499		26.3331	29.484
2.60787	1.19597		82.6614	167.943
2.93397	0.67537		102.57	63.3041
1.55929	0.903038		16.8481	63.3041
2.41594	1.50456		41.9397	67.4688
2.09149	0.711591		99.5095	80.8809
1.65985	0.74297		163.176	0.899181
3.44582	1.26429		59.7255	177.944
2.09316	1.53393		66.6367	124.666
4.51782	2.03092		36.9962	162.246
6.60349	1.20114		103.633	62.1907
1.98267	0.849942		163.762	40.0483
2.6802	0.228397		15.3444	55.0607
3.26995	0.426367		49.0689	40.9474
0.604438	1.10704		64.4132	136.996
1.16291	4.30774		71.5651	120.006
0.850018	3.36216		7.15183	59.5619
2.66155	4.37254		31.0047	60.444
2.06784	0.779746		56.2207	20.1126
1.94863	4.35285		38.4474	99.8933
2.44466	3.54777		0	52.908
2.32578	4.18606		102.57	124.331
2.60767	0.649216		71.5651	71.4231
1.11775	3.26128		124.544	28.9511
2.6715	2.22933		168.078	12.7315
1.64124	5.31902		149.982	16.2196
1.44689	3.20311		46.8412	128.844
2.51098	1.78493		39.2174	24.8516
2.80555	1.72353		20.5081	153.696
2.30164	2.35408		48.2705	27.3068
1.12854	6.10175		41.7295	35.6079
2.65612	3.77735		48.2705	62.9146
2.09516	3.1781		9.82304	51.346
2.46521	2.76263		24.2144	104.254
3.61192	5.10206		102.843	86.7481
5.32446	7.31232		107.98	118.126
2.8269	3.05966		5.1371	155.126
3.90348	2.34441		68.8422	26.304
4.61184	3.38891		73.9793	57.6441
1.99195	1.58134		142.825	97.4818
3.07504	2.88158		148.333	30.3373
2.91242	1.33484		158.718	101.805
3.66727	2.65231		127.302	164.719
2.84163	0.593264		123.321	109.612
1.8185	1.21446		35.397	7.80755
1.24635	1.97577		66.046	91.0266
2.74739	1.98859		24.0292	159.361
2.57831	2.26111		90.0752	45.9683
2.8038	1.03069		11.5055	28.4624
3.55476	1.63748		101.581	17.5059
0.924048	1.93961		94.1138	5.3777
2.65641	1.01747		82.6083	53.3139
4.27505	2.13485		3.9001	66.0454
4.21452	1.01027		105.481	152.343
2.70966	1.83452		117.554	7.01835
4.24702	1.40344		136.966	45.1632
0.739138	1.77555		65.9697	38.1449
0.661318	2.54775		44.1633	30.3373
0.265699	0.984784		21.8064	0
0.784808	1.77747		132.016	26.304
1.7745	1.44696		3.52919	71.4673
1.36495	1.04121		123.72	160.636
3.1394	1.44076		120.191	143.13
3.65759	0.281824		99.3141	8.29334
1.94223	1.26843		111.364	63.1739
1.63816	1.60621		20.6514	10.0211
1.73899	6.14471		61.9569	180
0.51896	5.4213		19.8889	169.979
2.02403	1.74111		122.936	88.7112
1.95087	0.270187		60.9792	78.6901
2.21788	4.67132		5.39629	18.3069
3.31774	3.07426		116.761	171.714
3.8017	2.59274		72.5973	81.7142
0.422404	2.79473		59.9816	90
1.73056	2.26135		0.997587	123.545
1.7204	4.03838		4.39871	54.2404
1.59445	4.13571		44.4736	69.3045
2.00796	3.04458		40.0749	89.0024
0.408016	5.01351		75.9638	46.0549
1.35944	2.26174		31.4902	135.057
0.293384	2.97499		15.9821	170.702
0.675196	4.10303		3.90682	98.2858
1.01482	2.87655		94.1253	0.640611
7.86336	1.87524		156.726	98.9264
8.87775	1.47405		62.6009	79.9789
4.08957	1.6324		124.291	96.3533
4.70106	1.68377		78.9824	7.64214
4.14701	3.43701		98.8299	173.457
1.95172	5.11586		19.8475	178.901
3.04876	2.50419		120.592	62.9982
2.65216	2.19267		142.461	176.332
0.677942	1.5831		21.8686	113.334
4.14393	1.73124		3.69938	3.82538
3.41172	1.97616		26.829	92.8278
4.58642	2.76623		97.8247	178.075
6.39013	1.07215		124.654	178.716
2.42456	2.52411		178.192	85.2471
0.514883	2.13636		39.3475	152.114
3.15737	0.917789		33.3545	122.639
4.09392	1.04461		60.1835	10.2109
5.30992	0.750688		61.1503	171.074
1.70378	1.53991		0.966855	14.0362
1.32302	2.16451		21.4359	156.666
1.20474	2.1549		20.469	90
0.642722	1.45996		17.2509	8.86166
1.21622	0.985935		3.21806	143.252
1.23137	1.68633		132.497	117.698
2.19925	2.17142		129.279	126.559
0.661539	2.12603		165.841	61.5376
0.780178	1.19442		154.811	5.29008
1.28928	1.87551		132.943	66.8277
3.69073	0.402672		128.227	50.8699
0.477184	3.27431		7.87815	38.2498
3.45758	5.09309		13.0387	57.9932
3.21245	4.21949		20.9168	96.243
0.674167	3.00323		5.72641	156.252
3.10201	2.73477		26.6432	16.2388
2.11579	4.78977		11.9694	172.491
2.37508	2.99036		6.24294	16.2388
2.71992	0.531001		88.3586	0
2.25919	2.81921		66.9227	149.663
2.4995	1.88155		84.1737	155.009
2.92566	1.84702		143.329	55.328
3.48109	4.62401		137.503	35.0329
3.89899	5.07822		5.82634	53.4203
3.96837	3.82739		18.865	18.3874
1.75765	2.32694		109.362	6.43921
0.873011	1.41481		170.659	31.8106
0.890648	0.698863		4.8182	21.4897
1.17871	3.28568		61.297	37.7286
2.89217	4.86722		149.656	90
2.73087	4.08941		176.99	45.2438
6.92605	8.94068		111.892	135.244
4.92176	1.19352		123.615	10.2109
3.61182	0.661547		11.7233	153.435
1.80148	1.16981		95.8461	121.624
1.52105	2.8566		27.7688	108.435
2.48252	1.34397		123.615	114.874
3.26339	1.16636		15.7247	26.8743
2.37976	1.04		107.89	128.134
4.64105	1.5601		15.7247	111.065
2.02524	1.45382		45.4463	17.0693
2.17377	2.14851		141.292	16.6635
5.05082	3.97885		89.8093	73.3365
7.00755	1.59555		141.483	26.658
1.96142	0.425		128.708	28.67
3.46159	0.394417		51.4831	141.532
2.0182	2.91625		173.121	98.9938
1.83446	2.23091		161.398	9.44116
0.959739	2.30873		170.834	143.994
2.76065	1.36584		15.0124	83.4679
2.67488	1.53824		158.108	135
2.41701	0.704376		143.72	37.7286
0.839653	0.938448		51.4831	16.2388
3.57773	1.40404		0	54.7978
4.22847	2.99056		15.7247	172.491
2.70747	1.03563		65.8552	36.0062
4.35597	2.99218		50.1304	135
4.04662	2.59389		98.3357	90
3.57314	1.5019		138.205	82.4907
1.10128	2.51239		39.8696	46.4845
0.830408	5.01749		48.2052	47.8819
0.806437	2.14561		51.4831	151.966
1.0675	7.11861		92.7972	104.084
1.83318	1.8173		41.3142	127.834
0.443938	2.2015		0	80.2006
1.37445	3.11596		92.7972	135.589
2.9166	2.8904		20.5293	144.21
4.09616	3.35589		36.2541	171.272
1.61764	1.2353		63.4349	35.6831
0.474647	4.16791		29.3623	49.1631
2.08096	4.09667		83.9643	37.3043
2.41365	1.22473		26.4954	86.4674
4.49075	3.842		110.46	54.8132
2.03133	2.91417		13.8086	92.1175
3.7566	1.17236		52.0466	95.1829
2.30962	3.21882		15.7925	149.996
0.632255	1.91688		10.7029	129.677
2.61951	1.52772		53.6782	172.487
2.98106	0.679721		42.9752	42.8094
3.60442	1.05739		153.591	170.267
1.70057	1.667		32.3643	103.266
2.89977	1.81847		174.045	20.8261
2.58275	2.29583		73.4486	149.441
1.85843	1.35342		112.507	148.66
4.53469	1.27812		115.168	96.6133
3.39349	1.52081		91.2411	6.6526
2.97721	1.71959		58.611	114.727
0.937719	3.40546		156.178	167.875
3.06062	2.5495		145.211	118.124
1.77171	3.92908		49.3289	74.0009
3.54705	1.05262		63.1778	101.615
0.719734	1.55253		7.4993	85.8982
2.36556	3.13927		56.8282	48.381
3.57795	2.3528		4.72311	113.514
3.72998	3.46344		61.5514	162.677
2.67441	4.57392		135	47.8819
2.2583	0.885357		39.1737	0
5.09225	0.940155		75.9942	23.7103
3.90684	1.14011		0.856601	17.0577
6.26592	3.07239		75.1376	75.0598
1.35018	3.4041		167.356	155.263
1.03707	4.75886		122.356	60.5725
1.12077	3.53104		45	144.165
4.04166	1.20089		179.143	151.995
2.91401	1.47515		118.963	151.995
4.18387	1.57547		60.1806	94.4905
1.08619	2.72844		180	170.327
4.22362	2.45835		85.0303	31.3219
1.22538	4.19765		39.1737	38.3569
0.821119	2.61093		90	7.03498
1.54807	2.60435		129.174	51.2953
1.50748	1.83879		0	19.9733
1.65661	1.22636		135	129.677
2.04308	2.06298		39.1737	114.39
1.0424	2.15294		90	15.2869
0.22	2.93879		32.3559	25.1885
1.27886	1.93084		79.7891	139.579
1.36583	3.74588		112.145	53.9938
3.48872	2.49685		43.2627	45
4.20215	2.93645		149.381	8.99379
6.84406	2.84319		154.105	42.6493
7.65836	2.41444		117.922	22.6759
0.820304	1.52396		36.1828	12.2224
2.70821	2.08888		155.408	90
2.26921	1.13836		96.7967	77.7776
1.85503	1.93184		132.979	32.7776
4.37099	2.00699		165.29	1.87075
5.1617	1.10521		93.301	34.6483
8.41205	2.27168		101.409	14.8369
0.853347	3.05412		20.6514	12.9661
4.45432	1.37163		72.6496	82.722
0.714471	3.46079		62.2236	40.4464
0.552444	4.82864		82.875	42.2757
2.32683	1.41681		12.113	55.7333
3.39694	2.62177		177.403	132.518
1.18046	3.41779		30.2237	101.792
3.44683	1.7415		147.179	30.7263
5.82664	2.47172		132.628	11.923
0.466974	1.07784		3.44739	20.9168
6.28717	0.832649		136.076	51.6994
0.618724	0.804361		14.1742	31.0227
0.969343	1.38482		17.6216	9.07824
5.50647	3.76289		111.178	92.7136
0.487222	3.8688		21.4501	23.334
5.22757	4.25397		97.0039	54.3567
5.92826	0.875847		76.0321	61.0561
5.71913	1.07016		97.4822	5.32275
0.859796	1.16618		4.01385	9.35671
2.17427	0.3664		6.83877	18.4349
2.94681	2.47422		2.82493	171.202
2.56506	2.28506		140.34	150.285
1.91082	0.227774		112.811	56.2798
2.89267	1.44469		28.4853	60.2852
3.74464	1.18771		84.3258	69.392
2.07825	0.563475		135.415	74.7148
0.756107	2.73387		123.302	13.7118
3.94458	2.95477		51.0887	40.2026
2.77921	4.96284		9.72786	26.4908
2.77949	3.6816		27.3494	39.5378
1.16175	4.51837		18.7575	49.7974
2.0489	0.837694		31.5429	10.2596
2.2769	2.98578		50.3003	50.4622
1.75286	0.965168		22.6854	36.9675
1.36229	3.12047		117.655	13.4947
0.701343	2.43014		4.84363	45
1.9225	6.32444		26.6992	71.6959
0.662182	3.90245		78.9555	26.6959
0.44	3.57761		16.7319	64.4558
0.217341	2.57763		44.3461	77.9505
3.65792	2.51805		163.37	24.918
4.76497	3.52602		99.6262	153.202
1.44331	2.91633		150.715	128.848
1.23878	2.15194		106.369	4.98618
0.824992	1.47483		89.6369	70.3014
0.689036	2.68811		6.76189	65.3152
4.36522	1.93542		65.8877	70.3014
2.18915	2.86369		35.2953	67.5816
7.4474	1.39556		58.0254	137.883
5.26301	3.31224		93.3207	141.483
3.65601	0.832285		95.0902	65.3152
1.96757	2.80008		171.851	0
2.52309	2.06625		76.7606	135
4.32641	2.53709		84.1373	135
3.24658	1.46607		28.4624	63.4349
2.62436	0.664798		55.6749	26.6959
2.36724	1.36951		90.9638	36.7391
3.22895	2.00833		2.35685	38.5169
3.03856	3.33169		7.92757	0
0.919827	2.68425		5.57073	38.5169
1.80982	1.83228		63.6025	90
4.19524	2.96294		151.368	0
2.35565	1.22259		9.68253	90
3.85939	0.472595		161.05	19.6986
2.85848	3.91985		122.905	112.418
1.66825	2.90271		12.7551	107.432
1.66507	0.943716		44.3691	15.552
1.82963	2.39919		31.614	1.84015
5.43755	3.29399		130.085	178.16
4.90517	4.16381		98.4706	180
2.91105	1.14648		35.1368	21.4155
2.00001	3.06793		22.3816	54.7011
3.58786	1.42473		22.542	93.2181
1.44492	0.57369		12.5948	86.7819
1.68013	1.92039		176.408	138.218
1.15506	1.96685		122.16	73.4468
2.14656	2.21206		146.876	6.53214
1.96486	0.768688		58.5572	79.9789
0.946036	4.38889		148.557	136.441
1.70435	5.24342		64.5663	142.973
3.95542	2.78411		150.687	83.4679
4.68063	3.66473		79.2285	52.9733
2.682	1.61039		32.9052	25.0446
4.49528	6.22318		124.361	168.018
0.766536	1.83473		45.1327	26.4082
2.64817	0.849494		29.271	51.4528
1.75901	1.40895		64.5663	25.356
0.700746	6.1265		0	91.4191
0.96707	5.35322		173.47	66.0632
0.877563	1.78273		24.9133	9.26549
1.68848	0.606805		153.624	64.1813
2.2175	2.55923		83.4705	70.9182
1.43728	1.71621		173.47	123.891
3.31153	3.88005		95.4403	97.3264
2.2446	3.67437		164.423	26.3821
5.43277	4.39622		68.9827	70.9443
1.95999	1.29743		20.6097	69.4776
1.78912	2.68692		19.6007	13.9902
0.514883	2.27414		40.2104	60.2121
1.30646	1.98284		20.6097	5.77653
2.60394	1.55874		0	65.9887
4.50434	3.47392		114.083	108.206
7.66622	3.78181		21.0173	42.2168
3.72005	2.71004		135.1	133.561
1.75447	1.8741		27.929	102.747
1.1753	4.52278		8.32829	168.81
4.17543	2.42476		16.5572	105.676
3.6821	2.843		121.842	85.5139
1.41103	3.07926		105.285	36.6382
4.32778	4.11018		14.5195	48.8758
2.80541	1.93422		2.03771	63.0203
2.94342	1.36694		12.6438	7.46736
3.15053	1.90665		15.2852	131.359
3.26243	0.736248		114.467	70.4876
6.08194	1.83104		123.69	176.163
4.79163	2.602		58.1575	94.3169
3.23644	1.81286		56.3099	132.122
2.81479	0.347541		163.765	125.131
1.65758	0.839206		161.727	80.3266
2.61534	1.68424		42.6371	110.749
4.56464	0.708996		138.077	20.6097
1.46173	0.311096		155.917	65.4141
1.59871	0.408208		143.888	59.717
0.252258	4.83102		60.1952	4.51868
1.73877	4.80774		65.9168	38.6598
3.07992	4.90344		180	43.1785
1.21911	3.35659		90	118.861
3.52579	3.7647		15.2852	85.4224
1.83345	4.92974		29.8048	155.717
0.913587	5.27614		0	28.8608
2.95362	4.15375		0	114.283
1.08256	1.5472		180	14.3177
1.44251	4.696		17.5322	94.1907
3.12154	3.94125		60.1694	145.531
3.41865	3.86705		135.408	51.3402
0.367267	1.09186		0.307111	98.7094
1.75725	3.6285		144.195	0
0.956059	3.58904		139.641	68.1177
1.13739	3.42038		160.164	68.1177
0.765303	1.52396		130.359	118.861
0.616572	2.29342		49.6411	34.3262
0.491935	2.88609		8.89323	109.152
4.25307	3.88609		133.482	143.479
4.14758	0.67094		142.376	2.05238
2.08246	0.477699		86.2395	61.5247
3.67153	0.860607		56.1362	43.0721
0.584145	1.26661		0	18.4526
0.428095	0.743024		8.89323	110.276
5.24661	1.22554		39.3475	8.58518
4.03286	1.43795		168.941	73.7541
4.49207	1.26124		151.712	75.8065
0.62596	1.56731		112.805	36.5214
2.64715	3.29096		26.5651	27.4403
3.14953	3.67798		26.5651	9.08112
0.931074	0.583316		11.5886	92.1001
4.94395	2.95262		63.829	59.0365
5.14033	3.46159		75.4175	151.137
3.62972	1.1514		149.444	135.172
3.33458	2.20049		110.097	61.7665
3.16694	1.74799		84.8433	8.23782
0.427329	0.579149		25.2532	53.5287
3.10845	0.850495		48.6316	143.41
3.41516	1.15266		36.2117	125.676
3.7504	0.460929		2.32719	26.9663
1.00992	0.479939		38.5389	49.8692
0.884297	1.25323		32.1763	41.284
4.02231	0.578433		29.8491	105.495
1.93396	0.286833		33.9798	43.9703
2.35115	0.545932		173.357	37.915
1.72754	1.08017		159.67	91.4436
0.953386	3.55037		13.6868	159.404
1.20211	3.78849		35.3832	115.434
6.00371	3.18156		111.409	31.6243
4.94633	7.30801		146.792	53.9938
0.674624	4.472		15.0124	85.6181
1.09884	3.67665		27.0138	10.1342
1.03407	3.6636		42.0263	41.329
1.21487	5.58006		6.64307	51.4631
0.5517	2.65421		3.42387	40.4838
1.55641	1.14993		20.3298	106.168
1.58699	3.79717		16.906	65.6837
2.85118	4.49666		171.006	57.7367
1.44175	6.09542		11.3361	132.451
1.09938	1.60583		39.5498	74.7148
1.06372	2.80067		5.56992	43.0904
0.465946	2.09281		19.1974	74.0431
0.477062	2.93828		7.60879	32.7142
0.332266	3.80786		4.18492	70.3993
4.59256	1.2516		82.5215	84.6772
3.98127	3.48207		3.26428	155.077
5.49012	3.78708		85.7858	74.7148
2.53571	2.71857		51.4347	31.6243
3.76481	3.7125		38.5653	132.451
4.69333	1.34042		90	57.349
5.14656	2.27272		61.9755	174.715
4.55606	2.31696		48.2643	117.366
2.69657	2.4331		110.24	36.0694
3.5741	0.62624		0.403504	153.435
1.18263	0.64438		3.66779	4.44509
2.53523	4.0057		48.6678	90.0632
3.4078	3.42973		57.813	1.67053
2.46633	0.333808		115.121	11.8047
4.1178	1.05329		57.3083	156.747
1.39414	0.666979		25.2133	45.8958
2.16116	0.72535		4.21418	34.0911
1.08318	0.853009		29.4275	110.851
3.4863	4.05976		67.9927	45
0.302007	1.69562		10.1797	115.399
1.7093	2.39287		103.537	4.54804
1.80474	2.21425		141.342	149.245
1.35535	1.83761		31.102	136.712
5.02608	0.843522		45	52.035
1.90928	0.294432		0	25.4699
4.76115	3.95788		45	173.145
2.19528	3.74033		16.9755	158.232
3.88767	3.05593		70.5359	14.9126
5.16783	1.4419		70.5359	128.145
0.880062	2.67357		38.87	121.08
1.85652	3.7487		35.2022	80.5963
1.89407	1.52025		9.79782	51.8551
1.76376	1.43869		113.683	76.1099
0.431224	1.47927		10.1462	101.58
0.875847	2.67494		149.321	22.9489
1.76624	1.22473		96.9957	18.4349
0.241019	3.72964		20.3259	4.51399
2.47189	2.9823		71.7606	51.7959
2.21829	4.53469		138.918	154.388
1.01201	1.65303		13.3215	102.592
0.576945	2.67008		17.7804	26.5651
3.71646	3.65936		28.4189	137.175
3.05011	1.49739		47.883	110.61
5.46681	2.68222		19.4641	19.5588
1.23986	5.27068		91.0353	25.9932
1.26912	2.91703		7.36112	45.552
1.78691	3.18358		25.1415	78.6901
1.71908	4.24395		5.96042	130.486
3.48831	4.19739		42.117	153.435
3.3454	1.56589		53.5396	69.3903
1.39558	3.05276		27.146	131.769
4.67917	2.30522		26.3936	21.1593
2.44864	3.5175		0.453708	34.494
5.71842	3.67779		79.3354	97.275
4.84692	3.12827		79.7891	37.5841
1.85309	3.4428		35.007	19.5707
3.60698	0.890093		44.7821	57.1548
4.03281	3.19355		45.4514	65.1227
4.07643	2.65204		19.8115	39.8989
4.00263	1.90135		65.2629	58.3338
3.48749	2.70397		59.4887	13.3338
4.3956	3.81542		39.6772	83.9412
1.71803	1.88178		8.24063	2.85545
0.489923	2.28452		35.3867	16.7034
0.791	2.74179		17.4486	20.5909
0.722175	1.04034		28.1132	16.9932
0.944731	4.45832		10.6646	13.9031
2.23854	2.21602		17.9023	37.3039
2.4069	1.02859		52.8503	54.0073
2.73798	3.31057		24.7371	83.3766
2.90079	1.945		34.948	18.2538
1.37248	0.61102		45.2179	21.1093
0.580215	1.66391		10.2109	35.1455
3.24261	2.16605		24.7371	14.0362
2.25077	2.69406		70.1885	104.536
0.800871	0.66479		35.2875	56.3099
1.81057	1.17831		9.93037	158.902
1.86911	3.81735		80.1189	83.6598
3.32494	3.76099		119.168	75.2422
2.87206	3.62658		59.6795	120.964
2.22346	3.16518		20.72	135
2.40841	1.99198		32.8196	73.27
2.7395	4.11733		26.8599	91.5327
1.34317	3.21924		12.7977	18.2627
0.979737	4.36275		67.3212	143.678
2.57283	2.29536		131.966	92.8122
1.93366	3.77895		9.35671	50.866
2.68268	1.57999		30.0767	124.789
1.5132	0.400371		122.609	67.6227
3.31982	2.69413		38.3173	25.1895
3.04075	1.78884		57.6624	140.893
1.71885	3.49484		19.345	67.4727
1.84706	1.06001		170.07	16.6067
2.51798	2.3051		134.782	90.9725
4.35253	3.07552		90	67.8716
3.2345	4.57201		32.3376	23.1009
4.11603	2.20076		42.2497	6.81054
3.55302	3.03775		16.485	109.844
2.09019	5.20232		25.7647	116.655
2.86813	1.363		174.857	77.9121
2.98627	2.52807		168.325	176.667
0.558656	1.51592		16.8173	105.421
1.24444	2.54036		67.4727	62.9806
1.96238	4.40741		76.9613	64.5897
1.17535	3.50852		9.48868	2.88296
1.8316	3.08765		40.7858	54.3395
2.69007	0.658013		117.747	13.5322
3.20241	1.21009		127.539	57.2224
5.622	1.1937		73.6603	17.549
8.55637	0.557842		53.8791	142.338
4.45643	1.64888		6.18764	39.6734
3.04112	3.24372		139.214	25.563
1.95504	1.57642		103.039	43.8257
1.5554	3.16031		94.019	4.95457
2.29929	2.57942		80.8385	162.725
1.93503	3.84604		15.3572	157.77
2.37346	2.65953		31.8422	18.2098
2.36092	1.12617		35.6941	13.2552
4.52147	1.26008		67.5362	25.0203
2.106	0.939031		10.6049	81.0959
3.0031	1.21996		128.609	61.2423
4.36905	1.83389		47.7707	105.068
5.4084	1.77599		165.632	120.769
2.29663	1.91751		117.862	29.7967
2.42652	0.947242		30.2354	4.11012
2.08005	0.34294		148.097	29.1304
2.74977	1.8931		20.8158	109.178
1.12077	2.97491		10.2109	138.975
3.29574	5.47108		5.45864	107.668
0.93639	4.83459		17.9966	157.786
4.44595	2.27397		24.2531	50.1173
4.42865	4.04065		47.6411	92.0865
3.56512	1.63112		23.388	65.6991
0.946252	1.00481		28.2075	163.424
1.63649	1.46164		61.7925	113.306
4.32578	2.57013		14.1514	49.8714
2.55314	3.22932		30.4911	113.552
4.36503	1.33046		16.3397	115.729
1.34987	3.08105		22.5273	170.327
0.419501	3.38391		13.0387	73.9439
0.840539	2.62551		9.35671	33.3225
1.33988	1.77978		93.6819	110.85
0.482645	1.52286		18.8508	77.5279
1.28922	2.8123		80.6433	125.409
4.29503	4.33798		45.0025	25.1303
8.89445	2.12464		90.1726	150.539
4.72216	7.34586		135.175	164.543
4.09179	1.36288		118.302	128.468
1.87509	1.79148		106.523	52.2936
2.54775	1.11751		60.6394	179.238
2.08099	1.18662		40.378	32.3376
1.8854	1.63347		20.2615	160.806
4.25574	3.97029		155.244	81.2146
5.67154	4.92206		27.4063	99.5471
3.39924	1.34298		177.35	10.9053
4.09616	1.2445		94.6045	161.445
3.20624	0.788759		28.4679	45.7151
5.31626	2.36641		12.7132	37.2273
2.47814	2.60303		15.7547	76.079
1.15428	0.938033		7.50933	12.6441
1.68651	2.04566		12.7521	173.45
3.02814	2.05157		75.418	176.588
0.446179	3.83962		14.8567	102.644
2.77274	0.459831		60.5612	0.715147
3.0324	0.718		19.1865	45
0.982428	2.36136		26.6959	131.588
1.40701	1.04062		41.5526	55.509
2.76377	1.54448		7.50933	10.1901
1.96126	2.30001		178.242	63.4704
0.940426	3.33118		141.38	39.1737
2.62994	2.67168		24.7781	17.7782
2.46293	1.24814		143.08	56.9519
1.06958	0.569156		3.6898	20.9343
0.8064	2.26949		9.57881	38.7125
2.12781	0.850931		25.3335	109.979
1.28366	4.81071		29.1288	159.014
1.54843	2.57848		54.4623	162.273
1.14854	3.68881		16.3767	40.9639
2.35897	3.46086		126.197	4.09402
0.884002	3.90449		133.707	36.8699
0.870201	1.36365		126.197	37.7286
1.77593	4.29903		71.735	0.858657
3.38282	1.66965		54.4623	171.897
1.6292	3.36297		67.7118	89.7957
0.819963	3.27407		21.8171	82.1013
1.76679	5.3104		45.8947	90.214
2.16903	5.60951		110.53	81.6831
3.58473	2.34598		66.8196	116.418
0.799753	3.48311		140.742	34.3169
2.11056	4.23507		173.364	13.5638
0.949897	5.13551		30.2836	20.7531
1.01444	1.67923		0.638277	14.4225
1.33429	2.42266		17.015	176.214
1.33313	4.32171		26.5938	93.5722
3.5317	4.4404		34.742	20.2465
1.67733	1.58095		2.31173	113.819
5.18375	4.11681		32.4303	112.379
3.32527	1.29288		20.6097	92.1327
2.06673	2.75064		22.9214	41.8756
3.61654	2.49105		33.6901	81.7904
3.07969	1.41094		20.1126	123.666
4.06125	5.13523		53.8027	70.5036
4.98891	1.84413		54.2998	41.0932
4.41482	1.46559		4.6643	7.06474
2.86764	3.17144		49.6355	48.1579
2.9237	0.696348		18.8808	51.0395
3.91666	3.41072		31.2245	36.9012
3.24011	2.55797		50.1053	43.9659
4.38359	5.27856		65.9664	19.4641
1.68443	4.92792		70.6307	17.4371
6.71449	0.839206		68.8906	114.572
5.50282	1.51056		87.7714	100.149
3.75072	0.547118		29.9889	64.7216
2.57387	3.21539		57.7824	60.6276
1.65317	2.38073		81.6064	175.706
0.442946	5.68786		10.9757	102.135
2.58738	5.1925		111.595	166.857
1.7236	0.845918		112.846	156.805
1.59029	2.13617		63.2105	75.0148
1.76873	0.890054		178.862	25.1344
2.95681	0.28146		68.292	152.228
1.64082	0.89411		74.1861	177.362
2.68301	1.58349		37.4092	62.7908
1.75269	1.59892		141.453	179.209
2.49911	1.07002		12.5448	4.57711
2.75229	4.17623		30.032	12.7521
0.899914	6.30101		17.4872	47.1906
1.6355	2.69628		62.953	59.9427
1.6458	3.02518		75.4978	160.413
3.88967	3.55494		42.8404	129.499
4.00039	4.75703		25.3532	70.0881
3.45185	2.87363		62.953	47.961
2.65721	1.06426		5.33903	25.63
1.41215	3.05554		68.292	22.331
0.716159	0.734932		38.3998	151.83
1.30473	1.14995		113.898	137.379
2.45332	0.789428		111.855	14.4512
1.58034	2.623		106.692	101.554
2.68793	2.31241		173.325	87.1027
3.05957	2.55523		59.427	53.5929
2.2803	2.09635		74.8201	106.056
1.39316	1.03822		17.0376	12.7521
2.35453	2.47349		76.455	118.808
2.08951	2.24692		154.287	171.166
2.9913	1.2971		77.8321	128.891
0.333808	2.93522		8.58975	5.54407
2.74723	3.41495		15.9992	123.347
2.58247	1.19318		7.40943	0.250461
3.58318	2.70548		123.63	5.79453
2.42045	2.40299		47.1747	87.1847
2.25371	1.99976		150.285	20.082
4.54735	1.23179		107.307	67.1027
2.91203	0.54443		42.9786	107.185
4.16535	2.69058		40.6473	92.9792
2.41418	3.15868		2.33134	14.2054
4.25932	2.57816		4.97939	156.026
4.64696	1.10918		11.0198	4.38697
5.76025	1.22782		72.1572	49.9697
4.49153	1.03997		61.1375	37.6263
1.63631	3.45933		67.1955	24.8742
0.718871	1.19146		3.25195	128.707
1.38592	2.27281		70.4474	42.4587
4.28924	0.440811		112.805	128.457
3.85126	1.65247		176.748	161.267
1.58336	1.17735		66.7274	61.3542
0.678231	0.402454		87.5598	116.696
3.34617	1.01731		149.663	103.944
2.27679	0.147201		82.9353	141.57
7.76099	1.20736		148.121	116.696
8.3714	1.22538		60.5615	24.8742
3.06062	3.3732		116.565	0
2.72709	0.346217		7.06474	49.9697
0.885014	1.27267		22.1955	0
4.03147	1.28975		17.2161	54.3567
1.58517	4.23984		45	54.3567
4.26629	2.24725		165.337	155.462
3.51808	5.00184		24.8742	74.9876
0.634962	6.71199		151.874	129.55
0.940239	4.47851		65.1258	135.958
3.24467	3.09578		90	41.8463
1.10995	6.6536		155.126	94.1118
1.38919	1.22179		25.1679	39.4509
1.28545	2.6639		175.453	17.5425
2.42799	3.57373		64.8321	21.9084
3.70815	1.48358		51.7329	75.0942
3.62791	4.19119		123.72	14.9058
1.25192	3.28996		103.33	90
2.37026	2.198		20.395	9.01935
0.441022	1.88491		51.7956	149.056
0.67487	0.518715		13.3303	140.037
5.91529	2.8254		146.31	53.8027
8.5238	0.272619		141.148	1.19688
2.61304	2.84179		5.16224	52.6058
1.40893	1.35852		10.2733	76.4902
2.59714	1.21379		55.2733	63.5469
3.07103	3.65814		45	118.337
3.95824	4.42403		26.3688	65.7307
4.57286	0.394566		16.0955	35.6433
1.32109	0.370935		27.0084	20.6309
1.56533	0.402672		25.2377	15.0124
2.88568	1.04878		52.246	75.0942
1.95364	4.68024		120.236	90
3.99196	2.38873		125.398	148.323
5.19083	1.00373		63.851	130.78
6.90067	1.43253		61.5474	73.2288
0.237118	3.66332		10.1889	93.2614
1.19685	1.67044		37.1972	102.281
1.93599	1.84168		162.883	26.0655
1.73181	0.499049		162.664	122.991
0.267301	1.11597		34.4533	59.444
2.4996	1.53491		132.647	39.6772
3.93803	2.45826		99.0318	129.677
1.78188	1.86568		33.6149	109.767
1.85626	0.737574		101.36	135.832
2.61297	1.27508		127.729	73.2288
0.378842	0.394417		39.5834	0
0.710697	1.35624		18.5661	175.51
0.369579	1.20203		21.0173	39.6772
0.51122	1.9862		29.3945	178.848
1.60015	2.25249		54.6322	121.708
2.43312	2.6338		45	146.246
4.15665	1.00867		0	58.2922
0.679272	2.27703		0	71.3851
1.87836	4.06574		45	175.51
4.06812	4.92559		33.6901	29.2649
2.09894	2.64591		33.6901	83.9089
3.23465	4.0069		180	63.3754
1.59763	4.2162		59.7639	20.5335
1.34937	4.98106		25.3106	71.4477
1.82076	4.72188		59.7898	91.9813
0.847434	5.64464		167.563	176.1
1.3932	0.9528		12.4365	135
0.846655	6.52477		47.3533	48.9005
1.46172	2.58069		21.2033	15.0297
0.437724	0.801072		33.6398	98.9386
1.71565	4.14641		148.932	168.871
1.36895	2.32453		173.87	122.522
1.34581	2.01345		94.2655	52.035
1.16131	3.56608		127.905	70.4873
1.01415	2.5773		175.259	76.2921
0.398529	0.777541		37.9053	24.2572
1.8743	3.65223		7.09475	4.8444
1.00973	4.74401		37.9053	34.798
1.80636	8.10084		12.5947	109.513
4.49887	3.57881		81.9576	74.7148
8.37002	2.79688		122.612	60.2852
3.87491	1.61091		40.6546	142.035
2.85548	1.58631		134.713	19.5127
3.08051	1.24444		134.713	98.3257
5.81432	1.33462		0	43.7093
1.63559	3.31563		53.888	15.2852
2.49436	1.8255		80.8249	123.871
1.84071	1.82005		40.1703	137.191
1.21529	1.70312		175.03	69.073
1.47508	3.07514		134.86	99.7978
2.088	0.956059		28.3856	39.5126
2.41974	0.456545		54.4092	74.0546
0.762142	1.67604		26.0236	63.136
3.70936	2.43359		118.386	67.9804
2.4136	1.22372		63.9764	24.271
1.68352	1.21032		65.4123	73.6603
0.891776	2.25156		1.43595	88.9455
4.6754	0.861518		90	24.6653
1.04537	1.50336		28.3856	73.6603
3.15339	1.1702		8.78489	15.2852
2.846	0.625357		19.6007	129.639
1.80592	0.719184		40.7756	55.5847
2.44235	1.24059		33.5818	55.5847
2.26181	0.673884		7.19373	0
2.89043	0.635079		31.9907	129.245
2.30537	0.787147		97.403	153.91
2.68076	0.249451		36.734	115.37
3.56645	0.950731		60.669	75.8578
1.32449	0.498903		111.498	60.5725
2.21712	1.75075		113.642	175.557
3.18566	1.10737		29.5402	60.5725
2.29276	3.65451		35.5908	19.5663
1.92722	4.24101		129.796	119.655
1.30029	4.89724		94.2054	139.221
1.34594	3.10504		7.2052	73.0967
1.39335	1.53885		178.291	92.663
1.8674	2.41629		155.685	25.3197
2.79854	3.41155		96.452	37.4468
0.993177	3.19117		149.906	12.1271
2.56782	2.80231		157.121	135
0.753143	5.06676		6.61198	105.345
0.864783	4.98177		13.8172	80.0256
0.704412	3.00311		167.891	34.9015
1.04512	1.30039		145.368	6.10034
0.51	3.71635		4.53777	28.8011
0.900707	1.5865		170.492	104.23
1.49095	1.99847		135.62	31.1338
0.875962	1.98766		48.9182	1.59908
2.22404	2.32388		85.7946	33.3024
0.596646	0.795156		144.409	102.631
1.57761	1.52858		175.462	37.6951
1.36398	1.59897		30.0942	4.39266
1.12669	2.04929		137.797	9.96836
1.32922	1.40356		112.593	64.5663
0.988196	1.62339		100.212	25.0334
2.1553	0.382838		147.195	39.5329
4.6604	1.01726		105.674	33.4326
6.90072	1.82466		49.8266	90
3.34162	3.9531		155.501	52.5532
3.19418	2.16627		149.653	164.709
3.02959	2.78441		2.45754	174.677
3.68819	1.8284		43.9784	157.596
2.60818	1.39953		0.63652	13.3746
4.54921	2.53675		44.6149	171.948
0.869094	1.6939		12.2566	36.9482
1.91884	0.308196		33.0957	53.0518
2.73542	0.762552		20.8391	72.1251
1.88006	0.627353		52.3865	125.177
1.60695	0.847968		175.163	85.4997
3.32358	1.87899		122.776	136.655
2.0425	2.7856		29.3367	20.9411
3.00828	1.08721		9.57966	28.8379
1.50226	4.16631		8.94314	25.3337
3.35154	5.09958		169.78	54.1716
3.13595	1.16518		136.685	140.323
1.65229	0.940617		132.642	54.8231
3.3385	0.971099		4.04245	3.66779
3.25508	1.4545		135.773	180
0.565088	1.85794		133.315	32.5057
1.32293	5.0725		52.4189	94.9412
0.381105	4.63602		15.3796	127.447
1.46304	3.50395		37.0393	59.0936
1.6645	2.30997		32.805	130.369
1.6198	2.03527		79.7879	170.538
0.754152	3.95253		3.46823	24.9722
1.31193	2.73548		48.9182	116.843
1.25801	6.25773		33.5387	91.8712
2.14532	3.15052		44.8671	85.2476
3.85329	4.5674		54.4467	115.027
4.14219	1.51461		169.78	159.726
1.85654	1.59843		0	66.2796
0.506503	2.94343		66.8095	123.183
0.464037	4.17766		159.875	160.465
1.33064	4.85888		65.8328	94.1849
0.866485	3.07945		0.132937	121.079
0.264594	4.97415		12.1237	26.8941
1.06918	2.49939		0.132937	90
1.25952	2.42079		12.2566	53.0518
1.10176	0.413717		14.0175	36.9482
1.63625	2.53538		38.4014	5.93417
0.986978	2.07234		27.4314	95.9342
1.55225	1.14339		47.5562	122.778
0.348862	2.44569		32.2317	1.71588
1.00714	2.3144		132.444	83.5317
2.94878	2.61875		17.565	17.9675
2.77092	1.86361		20.2153	48.4474
1.22778	2.53977		2.65026	30.4799
3.96289	0.41		48.4752	32.1957
4.54903	1.10598		68.6905	65.3152
0.995661	1.26138		0	30.619
3.62335	0.766797		48.4752	124.236
1.30765	1.37592		9.18713	67.0852
1.12619	1.23773		12.6624	168.679
2.42786	0.34294		3.47523	126.006
3.72302	0.572309		57.6624	10.2109
2.55354	2.29487		19.6121	63.2627
1.39545	0.897945		34.7368	20.269
3.79079	0.601187		54.3489	115.795
2.01678	0.747602		120.476	69.8622
2.4366	1.47056		129.309	39.2432
2.63196	0.626872		110.215	165.902
3.08992	3.84754		70.0992	14.271
3.69706	3.00837		59.2097	44.8226
1.96497	0.637628		1.54733	54.9671
1.29375	0.671631		14.2097	170.762
6.28306	1.05254		124.448	75.236
0.497197	3.15313		31.079	93.2036
1.59173	4.74722		3.65777	130.571
3.39496	5.3619		61.402	37.3677
4.83347	1.92976		57.7443	103.677
1.74814	2.36818		180	61.3397
1.90605	0.883295		118.598	39.8202
2.04006	1.87546		22.8984	101.16
2.04395	1.47553		22.8984	33.6901
1.25727	1.84549		87.3169	0
4.1963	0.825703		5.33334	33.6901
1.56881	2.90008		131.67	118.66
1.08383	2.31422		112.058	180
1.42385	7.14816		127.466	132.793
1.70212	0.419687		162.749	78.0032
4.65361	7.56729		72.435	54.7897
5.56357	4.8512		101.033	47.2072
1.54149	3.18342		28.598	152.35
0.869143	3.26207		67.1016	129.646
0.819128	2.52456		104.511	55.2109
0.903116	2.322		110.215	156.371
0.527837	3.69617		145.273	55.2109
1.30634	4.54937		128.022	48.8254
1.41634	5.50283		34.7267	104.036
0.887947	3.05812		180	84.0751
1.11384	2.62125		61.402	44.2548
0.820125	1.10843		90	34.5852
1.18619	0.5047		115.769	47.1906
0.564295	0.831062		28.4525	12.6053
0.84084	1.97806		48.6678	36.8679
0.772327	0.959763		41.3322	71.4531
0.676746	4.56651		138.668	90
4.47109	5.15273		180	18.5469
8.54509	4.23246		156.666	42.8094
4.28117	1.67982		23.334	49.6631
4.49537	1.95564		91.1516	62.2684
5.92326	0.904288		100.649	109.711
1.51928	2.26438		9.49765	93.9179
1.2721	0.845237		39.5581	27.7657
3.33751	0.400371		51.5935	62.1191
3.07457	1.06482		33.4803	89.8848
3.22952	2.61288		23.9827	166.271
2.68392	2.81152		130.944	104.151
1.93954	1.89917		40.9443	56.5905
2.63711	3.768		90	7.76517
0.299294	1.55158		0	171.987
0.482203	1.66385		0	62.2756
0.53208	0.352319		0	118.866
1.06394	2.50281		23.9827	125.745
1.35889	2.968		23.9827	2.41951
3.76971	3.32592		0	25.3462
3.97426	0.715285		0	33.1113
1.95786	1.1946		155.754	168.69
2.73004	1.06147		24.2459	85.7548
1.64627	3.38435		0.26323	148.501
2.91308	1.87619		90.8433	16.3671
0.792898	2.4233		39.2499	1.74563
0.718717	2.19481		40.1009	18.1128
1.56882	2.78541		71.9566	116.116
1.79234	1.1283		18.0434	68.814
1.35376	2.67544		90	47.3022
1.53306	4.40673		71.9566	44.4531
1.61246	3.0355		180	60.8203
0.668458	2.63141		90	55.2959
0.742055	2.43877		24.2459	62.3309
1.67623	1.17041		9.49765	7.03498
2.15004	2.63454		23.9827	29.5098
1.47725	3.18215		49.0557	94.0595
1.25389	1.5291		90	123.569
0.949866	2.30009		0	8.96835
1.50303	1.85689		90	10.714
3.57579	2.16035		113.334	38.3339
0.299294	5.02133		18.0434	122.323
0.689873	6.19901		0	133.037
0.716302	3.89259		24.2459	114.108
0.584	2.69801		0	10.2814
1.73282	2.80906		23.9827	52.0495
0.944299	2.4713		6.63305	55.5981
0.862081	2.03754		32.9251	124.412
0.807352	2.70652		16.1307	29.0919
1.63886	2.11831		79.4998	62.071
0.482872	1.06639		7.54323	32.9791
1.80478	2.63587		97.5432	27.929
4.34648	2.56617		15.7908	27.6691
0.798672	0.690068		47.6441	79.7186
1.50855	0.393154		86.894	40.5449
5.68483	0.472076		102.685	39.1737
2.89845	3.27409		32.0716	90
3.01076	3.57339		6.78199	129.174
2.72998	2.92075		25.2897	118.979
3.1201	1.48731		31.3633	4.87119
1.08405	3.0976		25.3488	24.6386
2.59206	3.14962		6.01452	133.226
0.360634	0.874371		7.75587	157.865
3.44612	3.19015		30.6753	49.1829
3.78734	0.785892		22.9194	177.591
2.66416	2.0514		3.62404	78.2748
1.48258	1.3299		73.598	23.4268
3.56646	1.50403		69.9739	100.985
2.44637	1.22041		16.2324	101.702
3.82751	2.44439		114.362	139.319
5.60222	1.18403		98.1301	104.06
1.37443	3.60882		10.2178	62.6269
3.3254	3.08006		7.22006	166.687
1.03968	1.86878		0.438074	78.7488
2.03611	1.58889		38.5834	177.191
2.27743	6.87625		39.991	121.504
1.5819	8.20353		29.7732	86.7481
1.28414	1.47481		85.7416	34.7559
3.1922	3.68167		125.733	59.1446
0.738485	3.41974		25.4983	179.351
1.79554	4.13825		48.0996	114.735
0.631235	4.4872		22.732	79.9789
2.80157	1.96866		19.1079	177.362
4.01074	2.25745		49.7832	36.3218
0.540135	2.49779		2.76634	95.4262
0.813904	2.20258		46.1988	131.748
0.63749	3.98006		48.9651	41.5526
3.263	3.84184		108.815	79.9789
3.68693	7.18772		16.918	38.4263
3.73147	1.68704		63.1167	113.334
1.47825	1.51476		13.3335	108.374
1.51205	0.852602		5.54775	74.2641
1.50951	2.2614		21.0893	49.2296
2.12609	1.72906		15.5416	108.545
1.02799	1.17601		75.3244	59.3153
1.36078	0.594983		49.9756	105.7
0.882035	1.48856		20.2024	165.015
0.960755	2.98645		40.9139	73.6513
0.369738	1.94583		44.8277	154.601
0.862081	1.36231		93.7928	68.5114
1.67148	1.90088		20.7116	10.2374
2.72785	0.658317		103.735	44.8226
3.41924	2.15826		71.6633	13.921
2.10733	0.764577		179.059	22.4009
2.41728	1.40376		160.229	8.32806
2.55824	2.13932		66.4363	14.0728
2.54275	0.832056		18.3367	1.23155
3.89574	0.674277		78.7538	9.55961
4.95807	4.42579		118.938	48.0724
4.15841	4.50123		40.184	64.3036
3.84054	0.20004		141.221	16.2312
3.41041	0.553824		22.2835	25.7908
3.05834	2.55163		30.1442	137.937
0.799503	1.13392		7.86072	16.6635
5.91694	2.13602		165.483	55.1437
8.40814	1.85474		165.483	29.3529
2.59472	4.46261		0	103.216
2.15091	3.30455		86.7295	27.0782
1.62443	3.4841		2.26348	16.8409
0.427563	2.0898		0	30.5844
1.74463	3.81644		2.26348	61.6635
2.20376	3.92309		30.6668	138.721
1.78165	5.95753		28.4033	97.7573
2.20499	3.19615		0	40.9639
1.01102	2.77155		28.4033	42.1956
0.296346	4.32078		26.6356	97.438
2.92066	2.54456		56.7798	139.634
1.44079	2.97028		2.95078	81.6452
2.83359	2.99427		138.27	130.964
1.47806	2.92964		111.402	147.391
1.08104	3.61327		24.6728	90
2.29412	4.39783		113.598	57.3909
1.64458	3.13932		148.269	15.1952
0.918221	2.63568		34.6716	90
1.56002	2.39505		38.5466	63.3233
1.42435	0.389076		32.2857	26.6767
0.336719	3.88399		6.26093	14.2208
2.54666	4.5597		12.6209	40.6013
2.77296	1.02098		18.8818	54.8221
2.36763	2.52406		39.2565	4.21418
1.84841	2.17147		42.7365	18.4349
1.42658	1.95646		73.4033	15.9117
1.36449	1.07906		9.24611	20.1258
2.82528	3.87304		51.9826	51.6131
0.304685	1.87126		36.091	10.6492
1.24699	3.61091		33.1402	79.3508
1.42288	3.79598		6.1163	130.964
1.14581	2.15721		1.41941	60.9158
1.57177	2.97598		7.5357	171.948
1.65306	2.26969		97.3285	124.729
1.25939	0.800871		23.9252	33.1645
1.06242	0.726746		59.0737	13.0387
1.2491	3.45714		152.657	144.003
1.48048	2.88114		52.3285	13.0387
1.70102	2.05051		45	111.09
1.9744	2.05304		35.7539	98.0518
1.71419	1.74501		2.7927	77.926
0.595605	1.58449		10.3284	164.82
0.788036	0.81488		142.329	66.7677
2.18222	2.8573		9.13859	23.2323
2.08724	3.19884		1.0343	23.2323
1.27373	2.73635		8.10428	0
3.7039	2.12388		81.3695	118.2
4.57651	0.716548		82.4038	6.52832
4.75796	0.796764		96.9957	20.1484
5.79629	2.65698		87.8571	40.2743
1.87354	2.21978		42.7855	24.3626
6.32589	2.60005		125.189	79.1847
2.18464	3.1582		81.8699	59.0362
2.30142	4.31115		0.500367	68.8219
1.85203	5.81107		146.179	86.9209
1.89479	3.34349		145.881	155.743
2.0164	0.892637		0.297831	56.3099
1.29058	3.60165		81.9735	73.0271
3.29377	3.87907		2.15016	16.7172
4.13001	1.74977		84.1237	90
3.40601	2.97264		19.5765	21.1781
0.967696	1.02001		21.7266	51.2453
3.73726	1.62689		19.2786	141.245
1.32144	3.54746		130.338	146.31
1.35428	3.32561		48.4682	5.06468
3.96371	4.26841		48.5275	90
1.29051	6.2582		29.2488	68.8219
1.95445	0.400005		96.957	94.1647
0.961852	3.01751		48.9242	61.5782
1.76975	0.994124		49.6619	22.5273
2.25035	3.00682		50.1622	45
3.14838	2.05404		7.37673	67.5273
3.22795	2.86007		34.5659	38.9458
0.392818	3.31217		27.1892	28.5815
0.818879	2.61734		62.9455	59.0717
0.515682	1.98823		19.028	87.6532
1.72467	4.28156		83.2335	33.6901
2.16086	4.7622		29.5787	106.717
2.36301	1.51006		48.6067	38.7547
2.22263	1.62124		34.6269	90
0.847977	1.50114		29.1343	175.835
0.5836	1.11487		159.472	22.5273
0.462031	2.96774		49.0388	65.7428
0.41812	4.07358		151.489	43.2155
0.887354	1.71132		0.114534	90
0.162114	1.43503		5.51076	24.2572
0.327995	1.63592		145.978	0
1.56489	1.08539		96.3162	42.0263
1.96645	0.970906		91.4462	142.138
1.26119	2.19848		4.86994	176.92
2.34899	2.27629		10.7424	141.054
4.9147	2.85424		74.0627	156.283
3.56	2.5528		63.3203	132.026
0.582591	2.64388		28.7544	83.9104
0.823036	2.32822		23.8844	142.982
2.63007	2.33083		104.764	75.9638
1.2904	5.7094		41.5387	53.157
2.53406	3.57383		63.2252	30.7534
2.59972	2.40054		0	138.447
1.65102	1.9621		36.0062	131.553
3.99371	2.01597		36.0062	0.473656
2.59432	0.646923		77.8685	177.393
2.87478	2.67071		40.069	138.447
1.61483	2.9756		37.7995	105.195
3.39712	3.92899		81.9092	74.8048
4.19708	6.45965		45.903	180
2.96875	5.4256		11.552	90
5.17084	8.54047		57.455	79.8508
0.540208	3.17818		51.6731	10.1492
2.08381	0.384513		128.571	4.18492
2.45744	5.07438		149.52	94.1849
3.12293	0.342126		149.52	74.0546
1.05594	0.195028		37.7995	78.2395
1.328	3.16739		0	11.0103
2.16577	2.49255		9.5538	124.692
1.68538	2.64824		87.4223	175.806
1.03711	4.28346		9.30429	59.5019
1.64611	0.329029		137.875	159.488
2.2942	2.34375		106.711	75.8201
2.00353	3.47123		42.8094	174.045
0.613372	3.40746		7.12153	26.4674
2.19569	1.82659		99.5892	149.52
4.90868	2.67224		90	120.48
3.19631	3.3328		47.1906	90
1.07429	1.74077		9.79704	101.073
1.85932	3.39767		89.7922	138.447
1.01677	2.44165		2.36981	153.533
1.28628	1.335		25.4617	130.647
0.653301	2.58824		27.8315	55.0607
0.813231	0.89892		0.492752	44.9115
0.51824	1.93875		28.3243	130.895
6.26759	2.80846		85.8151	18.9939
7.08619	3.57503		90	111.901
0.826918	1.99805		4.18492	33.6901
5.48803	1.17865		48.0156	115.83
3.5243	2.7404		45.6938	7.22262
4.9268	2.21765		55.2476	16.7984
0.993423	2.35062		7.23201	9.57575
1.6545	1.24433		3.04709	41.9798
3.65677	2.3658		45	58.7782
3.64203	2.06131		41.9529	14.7573
3.22233	2.26004		42.6467	73.5355
2.40125	2.84073		68.1084	60.6915
0.394285	3.42723		3.04709	14.1133
2.56609	0.256562		39.7841	75.8867
2.57459	2.66056		98.0908	71.7018
2.42114	2.54385		149.764	149.941
3.59291	3.53713		45	98.1579
2.32983	0.756863		2.94069	0
4.85598	2.45077		83.9142	153.533
6.31556	0.479688		86.8549	163.108
1.3315	2.1785		9.49765	154.912
1.06188	1.47226		31.4052	154.912
1.039	1.33933		21.9075	39.6772
2.74372	7.00912		24.0755	51.7198
3.27524	5.70683		55.4807	12.0426
4.42194	1.18811		73.7304	39.6772
0.849782	1.51591		10.1839	0
4.00767	4.50339		14.4776	77.9518
4.85626	6.15712		24.6615	14.1112
2.18356	3.12982		29.6179	92.0631
2.42531	1.35494		26.6772	180
1.83942	1.76873		36.3066	173.47
5.11389	0.694602		91.7872	6.52954
4.2141	1.74439		73.7304	140.323
0.7006	3.11281		0	106.564
1.93111	4.87095		59.3127	6.52954
0.350116	3.79444		35.3294	100.035
1.93104	2.50563		94.642	73.4356
2.9055	1.66747		65.9245	78.7308
3.0518	1.69978		125.237	5.29521
2.39482	1.15056		29.6179	39.381
2.5769	1.72642		69.0755	63.6421
1.01724	1.13927		25.5665	24.2611
3.13733	1.51622		4.65485	58.8097
2.16989	1.75042		125.042	83.0708
3.04581	1.06608		76.2076	25.8403
5.03882	1.86034		158.75	84.65
0.487863	2.46607		40.6722	175.134
0.612628	3.30902		66.2387	159.026
3.72758	1.68108		16.2696	105.573
0.428	0.656233		30.7472	105.573
1.12018	0.18868		20.9245	110.868
1.18675	5.34253		61.5967	93.53
1.28695	5.32092		19.1988	17.3378
2.13976	4.65183		9.7012	132.534
0.983051	4.97175		66.5064	176.907
3.02372	0.822217		43.2743	50.5595
2.38599	2.66609		168.511	165.755
1.73538	1.22333		124.982	115.514
1.13523	1.80341		72.204	149.515
0.564911	0.575733		10.6073	85.8725
0.530754	1.31929		0.762905	36.6128
0.399125	1.17679		36.0923	2.76822
0.390079	1.96472		40.7538	81.8818
0.870725	1.93505		41.5167	31.654
0.447091	1.1018		30.1464	113.536
1.21121	1.11497		67.4667	45.2363
1.34483	0.437017		36.7195	8.62357
0.611572	0.884693		4.73726	77.2489
0.956019	1.23548		161.762	38.2649
1.30727	2.12939		36.7794	68.2995
2.30019	1.78573		53.3176	37.1651
2.24316	2.55614		13.3719	27.4836
2.27061	3.79673		66.6895	64.6487
1.28866	1.11622		91.4085	82.0149
1.67952	2.75442		24.7191	31.2354
1.90528	2.64765		139.162	50.7794
5.52829	1.36819		95.4453	44.8497
4.06154	4.8586		43.7167	38.5996
2.13582	3.90804		122.052	89.379
7.45349	3.82048		142.502	158.875
2.51307	3.33145		6.27755	156.275
2.03605	5.21086		19.6494	120.276
2.7947	1.71425		38.2055	179.439
0.854859	5.61772		31.9279	90.0601
3.55799	3.90967		40.486	100.372
2.49173	3.7724		31.3776	139.353
6.03885	4.65557		71.8636	169.402
0.580001	1.8399		6.31619	37.383
3.28913	5.65515		34.1698	132.019
1.00035	2.147		17.3309	23.725
2.63234	2.41672		14.0467	180
0.689424	2.15661		23.6471	3.75856
5.31145	2.26349		76.3885	0
2.39044	1.67069		7.10025	3.75856
5.64941	0.969918		69.2883	29.9479
1.47461	1.88675		53.1771	150.613
2.11154	2.48141		167.661	109.015
3.28263	3.14215		130.152	116.45
2.6157	2.48094		37.5092	146.398
1.01204	3.2647		15.5577	164.301
3.43595	2.56478		53.7632	26.2973
0.378132	3.5681		4.89187	101.904
1.76165	7.07803		117.161	90
2.23044	3.82427		19.4592	168.096
1.51739	2.43803		14.7106	65.0521
1.69154	0.720984		16.4625	38.7547
2.07133	1.83771		31.1731	34.8745
0.86353	1.86833		24.0729	46.7788
0.566974	1.85343		20.0063	11.9043
1.09258	0.716294		3.64076	133.221
2.21633	2.64697		47.1729	133.221
1.51807	3.36476		9.66366	55.5229
3.0552	1.00868		34.053	83.8298
0.501378	1.3111		30.1029	108.778
2.27551	3.1466		83.4205	90
1.35033	0.67406		33.7401	168.096
0.627284	1.36955		14.5452	155.052
1.44062	1.07534		38.6319	96.1702
2.04794	1.71011		36.9853	180
1.89821	2.16579		33.3446	26.3695
0.549226	3.37735		10.1875	8.32565
0.536695	4.94803		13.8853	34.6952
1.92697	1.92729		17.1896	5.44033
1.35778	3.94473		12.1148	58.5704
2.13684	2.05224		5.07482	53.1301
2.96764	1.92034		2.1045	45
2.56148	5.00482		10.0103	130.51
2.86311	3.20857		91.9042	175.51
3.11587	2.63909		126.103	53.8027
2.62634	4.23518		34.1989	130.688
2.39868	3.84003		35.098	98.8027
2.7444	4.20715		38.3518	53.8027
0.645418	1.28975		3.25373	45
2.91557	3.89528		4.29478	126.948
2.58399	3.61619		64.0466	123.296
4.23583	1.98882		59.7518	3.65222
4.41544	2.69699		135	179.249
5.41776	1.08465		70.9534	157.913
[truncated: 3,392 more rows]
